# Supplementary material for: Metabolic response to point mutations reveals principles of modulation of in vivo enzyme activity and phenotype
Source: Mol Syst Biol. 2021 Jun 27;17(6):e10200. doi: 10.15252/msb.202110200 (PMC8236904; doi:10.15252/msb.202110200)
Supplement: Supplementary file 3 — Source Data for Figure 1 [file MSB-17-e10200-s007.xlsx]

## Sheet: Fig1C
Source data for Fig 1D
Cell length distribution of WT and mutant DHFR strains in minimal media without amino acids
WT	W133V	V75H+I155A	I91L+W133V				N
0.7942	0.47	0.8697	1.7492			WT	1937
1.2315	0.4282	0.6277	0.9043			W133V	1710
1.1954	1.7134	0.5504	1.7123			V75H+I155A	895
1.3419	0.8011	1.5857	1.3012			I91L+W133V	625
1.4331	0.8054	0.7444	1.2863
0.6433	0.9002	0.7929	1.441
1.5318	1.2678	0.8034	0.9465
0.5186	1.2185	1.6043	1.3548
0.7587	1.2884	1.1799	1.6805
1.2555	0.5951	1.2321	0.6156
1.2206	1.1995	0.7084	0.9434
1.4223	1.364	1.8254	0.5283
1.6377	0.6436	2.3553	1.3216
1.5666	1.1088	1.233	2.1194
0.6231	1.0677	0.4021	2.3437
1.2901	1.6617	0.6037	2.0264
1.1475	1.0629	1.4654	1.3978
0.665	0.426	0.8897	1.2942
1.0828	0.7427	0.666	1.4438
1.9297	1.0508	2.6295	0.9587
1.25	2.6217	0.5754	1.6505
1.1545	0.881	1.4757	1.6594
2.869	2.1759	1.3343	1.3714
2.1605	0.981	1.2796	1.842
0.785	0.6774	1.906	1.6439
1.7519	0.8551	0.8955	1.283
1.1381	1.1964	1.625	2.0826
2.5044	0.6558	0.8785	1.2865
0.8852	0.4925	1.0711	1.1143
1.1486	1.3709	1.4654	1.4111
1.5098	1.3753	0.8673	1.0822
0.9897	1.3301	0.47	2.3779
1.724	1.2332	0.9321	2.1169
0.7757	1.24	1.0823	1.4304
1.5362	1.6043	0.8309	2.2501
2.2658	1.108	0.7949	2.6021
1.1671	1.1253	0.954	1.5141
0.6965	0.9849	1.7934	1.176
2.6921	1.0213	1.8269	2.0033
1.592	1.1809	1.2098	1.4841
2.6964	1.7394	1.4651	1.5458
1.9443	1.444	5.196	5.748
1.5003	0.5363	0.5761	1.8664
2.7084	1.1897	0.4531	1.1225
0.5998	1.1906	1.6278	1.6642
0.9609	1.8996	0.8603	1.4176
2.6898	2.3336	1.4005	1.3207
2.0984	0.9204	0.9491	1.5404
1.1273	1.1626	0.5309	2.042
1.832	1.1319	1.8407	1.6956
1.1043	1.649	0.5311	1.0062
1.5892	1.6624	1.6131	2.3574
4.5415	0.5966	0.7323	2.1231
1.504	1.3779	1.7298	1.7922
0.5952	1.9269	0.86	1.3802
0.7171	0.9377	1.0686	1.103
0.4722	0.9902	0.96	1.9509
0.8768	0.8705	0.7817	1.6627
1.1015	1.0018	1.4616	1.6514
0.4139	1.3014	0.9295	1.736
0.6605	0.8888	0.9879	1.3009
1.6303	0.6031	0.6483	0.6615
0.7922	1.2428	1.0045	1.1521
1.2911	0.9808	0.6476	1.3435
1.7653	1.1351	0.8862	1.7575
1.91	1.3474	0.8725	1.4959
0.9149	0.8845	7.1603	1.2649
4.3057	2.7446	1.1874	1.5243
4.749	0.7965	0.8384	1.8539
2.4034	1.1026	2.0611	1.9122
2.8445	2.9924	0.9842	1.7253
3.4799	1.3078	1.6825	1.6887
1.1768	2.415	1.2141	1.9468
0.4538	0.765	1.4504	2.1585
1.3949	1.0771	0.6833	1.838
1.8196	0.6409	0.7991	2.4686
2.6614	1.4529	0.9863	1.5796
1.4438	1.7445	5.3293	2.3242
1.8308	0.5622	1.88	1.8344
0.5642	1.1998	1.0734	2.4762
1.7125	0.6518	0.876	1.5478
2.5805	0.6728	2.1643	2.4469
2.1682	1.3166	0.9195	2.4108
2.4352	1.2936	1.4891	1.9536
0.4857	1.0033	0.8669	2.7408
1.4407	1.5482	1.0242	1.5081
2.1013	1.4635	0.5617	1.5437
1.611	1.0972	0.7053	1.5327
1.4073	1.4092	1.3543	2.0159
0.9513	1.0289	0.8553	1.9954
2.4972	1.2099	0.7514	2.5104
0.7539	1.9016	0.9343	1.9074
1.394	1.3007	1.0439	1.9979
1.2146	2.9024	0.6534	1.2627
1.2285	0.7208	2.1541	2.6598
1.8776	0.9263	1.1084	1.6663
0.8435	1.0702	0.6316	0.9866
1.2198	1.0497	1.0332	1.6422
1.8523	0.8978	0.8712	1.3293
0.9802	1.8993	1.5648	1.5979
0.9385	1.2493	1.0433	1.0294
2.0109	1.3595	0.4685	1.164
0.8399	1.0388	1.0799	1.3049
1.5608	0.9363	0.959	1.4143
1.135	0.9789	1.2685	2.604
1.6117	0.501	0.8963	1.2389
0.4898	1.7666	0.8138	1.725
0.9205	1.3129	0.8021	1.7079
1.2591	0.9023	1.6103	1.3069
1.6696	1.2402	1.0463	1.3531
1.5112	1.4457	1.0067	1.9957
0.6276	1.2893	0.5677	2.2545
2.7138	2.1416	0.9313	3.0494
0.6977	0.5813	0.9508	1.4299
1.9094	1.4566	0.9088	0.9785
0.86	0.9786	1.2243	1.2906
1.0269	1.2508	0.8232	1.4222
1.6426	2.2632	1.2078	1.6697
0.9696	1.5615	0.6232	1.2659
1.6772	0.9387	0.9878	12.5579
0.8589	1.106	1.8581	1.1766
2.524	1.0466	1.1095	1.3037
1.3458	1.2773	1.4506	1.6845
0.671	2.2362	1.4352	1.5352
0.5747	0.844	0.8458	1.5842
2.6898	2.0604	1.3977	2.0193
1.6786	0.9416	1.2025	1.1671
0.7635	1.7398	0.6758	1.524
3.5715	1.0909	0.9796	1.2679
2.467	1.4691	2.7179	2.4096
1.0697	1.9601	1.1189	1.0372
1.1317	1.7019	1.9162	1.2781
0.9625	0.6554	1.1281	2.3559
0.5193	0.8445	0.805	1.7006
1.3136	1.7565	0.7986	1.3108
0.8754	1.5573	1.2212	1.43
1.2132	1.461	0.484	2.2408
0.4706	0.9342	1.2228	1.7525
1.055	1.6338	1.1197	1.5713
1.1712	0.7933	1.364	1.5491
0.6936	2.0744	1.0403	2.1135
1.0718	1.1905	6.1927	1.2372
0.4203	1.0534	0.7523	2.7766
1.12	1.993	0.5476	1.7505
1.1845	1.9362	1.099	1.6972
1.4345	3.3515	1.2606	1.6139
0.5402	1.2344	0.6889	1.4031
0.8381	1.9743	0.9522	1.9889
0.798	1.963	1.1983	1.4284
1.7242	1.4492	1.2536	1.711
0.9781	0.8255	0.6279	1.6114
0.8029	1.9625	0.9529	1.2774
2.0639	1.07	2.1909	2.607
1.8267	0.586	1.2748	0.9372
1.8387	1.3941	1.5131	1.9025
1.7535	1.815	1.5384	1.1752
0.8573	1.0035	1.014	1.5761
1.2228	0.5571	1.0191	1.4554
1.0305	1.5866	1.0963	1.8997
2.2108	1.5841	1.2385	1.6888
0.9668	0.9987	1.5904	1.8007
4.5419	1.2303	1.5112	1.3668
2.7244	1.2718	2.5445	1.3798
2.1691	1.2552	0.9821	0.7735
2.091	1.5437	1.5398	1.1153
3.0197	0.6294	1.2178	2.2185
2.4861	0.6137	1.1548	2.6343
4.3474	1.0628	0.854	1.458
4.2853	1.123	1.6219	1.789
3.5513	1.1593	0.7455	17.7684
1.8638	1.6163	1.1221	1.1015
1.5891	1.6569	1.0992	1.0813
1.3847	0.7775	3.6568	1.0858
1.0472	0.7313	0.7159	1.3223
1.4462	0.904	0.7791	2.9219
0.8011	1.1106	1.2091	1.789
0.4528	1.2977	1.4758	1.0223
1.223	1.0692	0.8715	1.4849
2.8366	0.8129	1.59	2.2709
1.5406	1.1054	1.4702	1.5982
0.7747	2.1014	1.7303	1.2904
1.2239	0.8136	1.0219	2.8674
0.51	1.4739	1.712	1.3207
0.8999	1.6616	1.5608	1.8371
0.4742	1.1261	0.9476	1.2432
2.6131	1.0307	3.0316	1.2653
1.801	0.8021	0.7193	1.2423
1.9464	1.2222	0.7875	1.8979
2.4077	0.7895	0.6523	0.9008
2.9553	0.6906	1.3352	1.8964
1.2291	1.6608	1.1229	2.6526
1.5494	2.13	0.852	1.8367
3.5673	0.6119	1.5268	2.322
1.9485	1.5739	0.9748	1.2102
1.7885	1.4298	0.8183	1.3322
1.5996	1.3759	1.1244	1.5201
0.5967	0.8531	1.0711	1.0013
2.197	1.9229	0.9706	1.8542
1.8953	0.783	2.5279	1.8979
1.468	1.1606	4.1784	2.087
0.7622	1.1332	2.2883	2.8341
0.7938	2.6819	0.9383	1.7714
1.3259	1.145	1.2769	6.1338
1.0663	3.2118	0.995	1.1489
0.7175	0.6685	1.0214	1.4122
3.0927	1.0463	0.7269	0.9162
2.2209	2.5119	1.3499	0.9725
0.7434	0.9701	0.8293	1.4906
2.1821	0.6274	1.2813	1.7314
1.36	1.3885	1.2966	1.439
0.6719	1.0604	0.9022	1.4344
3.6408	1.1919	0.7262	1.4954
3.3792	0.6651	0.9164	1.2783
5.4814	1.1869	0.4401	1.1986
1.4772	1.7903	1.2013	2.2071
0.99	1.9673	0.8221	1.4521
0.9592	1.2802	1.2541	1.0909
0.6397	0.7919	1.4769	3.529
0.7622	1.1536	0.8046	0.6646
1.4777	1.4064	1.9321	1.5791
0.7916	0.7989	1.3165	2.3329
1.1217	1.3733	1.1506	1.3278
3.5817	0.9933	0.7727	1.4125
0.6911	1.6214	1.4705	1.4242
2.004	0.9166	0.6025	2.28
0.8866	1.4643	0.9289	1.912
1.9617	1.5632	1.6239	1.6701
1.7662	1.6978	1.5648	2.162
1.4871	1.0899	2.3793	1.3625
1.4357	0.9817	1.36	1.2484
1.4513	1.3168	1.3838	1.2808
3.2282	2.1198	0.7808	1.882
0.9219	0.911	1.979	2.1023
0.9273	1.9181	0.9237	1.4738
2.0751	1.0533	0.9515	1.4239
2.0468	0.9492	0.7629	2.0525
1.5784	1.3967	0.483	2.6154
1.8835	1.3456	0.8467	1.3899
0.5303	2.4103	0.8905	1.8784
1.1619	0.9755	1.6115	2.5936
2.2032	1.2166	0.7541	1.6548
0.7801	1.9235	0.6526	1.0076
2.6325	0.5317	1.1804	1.8612
2.9331	0.7125	0.6202	1.2719
1.1492	2.7092	0.7624	1.1703
1.7319	0.8571	1.328	7.1977
0.9431	0.5807	1.0409	1.8122
1.7926	1.2533	0.969	2.5745
0.9994	0.6636	0.849	3.0986
1.931	1.1732	0.7426	1.5742
0.964	1.3338	0.7684	1.1941
2.1316	0.823	1.3871	1.5373
2.2769	1.2842	0.6116	1.1793
2.6295	1.1785	0.8033	2.0841
1.4242	1.6655	1.6509	1.5424
2.259	0.4987	1.0069	1.1413
2.5977	0.6648	1.1395	2.06
2.1037	1.7345	0.6743	1.2413
2.3342	1.6149	1.2288	1.5883
1.4103	1.2426	1.0546	0.9677
3.5587	0.9988	0.7019	1.7122
2.2047	0.9859	0.8902	2.3131
2.297	1.2467	0.5266	0.9552
5.1808	1.5517	0.4452	1.2254
1.2523	0.8675	1.2817	1.2462
0.8587	0.8773	0.6862	1.6291
2.8935	1.2002	1.2197	1.273
1.0442	0.5615	1.4556	1.1287
2.2974	1.0261	1.3295	0.9954
6.8791	1.1055	1.1057	2.3124
1.9513	0.7796	0.8082	0.9616
1.7267	1.1187	0.8833	2.0889
1.5977	0.6865	1.2896	2.3914
1.3223	0.8897	1.1442	2.1387
2.1629	1.5009	0.7621	1.3359
1.1002	1.7494	1.6328	1.3527
1.3258	1.676	1.6268	1.153
1.0906	1.534	0.8453	1.5758
2.1089	1.3173	0.7493	1.5404
1.4378	0.7187	0.7729	1.2487
1.1814	0.8397	0.6482	2.1481
1.9713	0.6933	0.7	1.2841
1.1488	1.1818	0.7939	1.4376
2.1356	1.1209	1.6694	2.1463
2.5747	1.1371	0.9105	2.1033
1.5945	2.2586	1.5136	1.4009
1.3369	0.842	1.451	1.5594
2.2926	0.774	1.4834	1.5861
1.8625	1.914	0.5998	1.3927
0.6623	1.0245	1.0657	1.422
0.7052	1.5297	0.4974	1.8331
1.7249	1.2511	0.7726	1.3987
0.8331	1.3607	1.1136	2.0006
1.4036	1.8933	0.4454	1.5901
0.6516	0.9461	1.2669	1.1568
0.7142	0.8829	1.7126	1.2088
1.279	1.6199	1.0709	1.9296
0.9204	2.2309	0.7574	1.7299
1.2568	1.7284	0.7279	1.1817
1.6959	0.9535	1.023	1.4865
2.8149	1.1021	0.8689	1.6072
0.8632	1.7418	0.7455	1.7165
2.2106	1.3401	0.9523	2.2174
1.8473	1.8655	1.0356	1.7437
0.9335	1.1911	0.7705	1.0694
1.1842	1.2891	1.2391	1.1947
1.6424	2.6477	1.488	1.8906
1.0789	0.6307	1.6173	1.6854
1.3522	0.8175	0.7515	2.0231
2.7319	1.2059	0.8068	2.1254
1.651	1.0975	0.7301	1.8925
0.493	1.8811	0.8433	1.4351
0.6039	2.2906	1.8811	1.6285
0.8379	0.9487	0.8753	1.3683
1.9697	0.8281	0.8658	1.4071
1.1451	1.2324	0.7573	2.907
0.872	1.7439	1.0821	1.6218
2.0983	1.3236	1.1809	2.2225
2.6817	1.408	1.6554	2.3521
3.1137	1.4852	1.8013	1.2525
0.9412	0.5638	1.3501	1.3685
2.5868	1.0812	1.5841	1.6652
1.2497	1.3825	1.9323	1.7413
2.6734	1.5809	1.2686	2.1115
0.8596	1.4366	1.2117	1.0207
0.5226	0.9303	1.4554	1.5229
0.4675	0.5351	1.063	1.861
1.2699	2.1763	1.5277	1.4377
1.3675	1.3842	1.5216	1.5426
1.7189	1.3673	1.3034	1.6173
1.1298	1.4568	1.0846	2.5235
1.3931	1.0367	1.2823	1.7867
0.5071	1.2586	1.0092	1.6921
1.4601	0.9009	0.683	1.464
1.0623	1.1521	0.7908	1.2058
0.6392	0.8197	0.5171	1.2248
0.8347	1.1589	1.4843	1.3788
1.4262	2.32	1.0013	2.3485
1.8694	1.0682	1.1284	1.6128
0.8133	2.0932	1.1137	2.5494
0.8913	1.6626	0.8014	1.1536
2.4103	0.5583	1.6574	1.3511
1.0144	1.5428	0.9837	1.8475
2.299	1.6848	1.3507	3.1631
1.8333	0.8782	0.9738	1.8015
1.4357	0.669	0.7206	1.3726
1.1751	2.1429	0.8339	1.801
1.118	1.561	1.1149	1.1058
0.7563	1.8061	1.19	1.452
0.6358	0.7892	1.0794	1.2774
1.6202	1.731	1.2447	0.7937
0.7732	1.1981	0.889	0.7722
1.0865	1.3107	0.8419	1.5446
1.5051	1.0734	0.5359	1.3067
1.8333	1.6053	2.215	1.1917
1.0668	0.9653	1.4556	1.0924
0.8879	1.558	1.4461	1.7447
0.8257	0.8885	1.2185	1.5927
2.2776	0.9304	0.88	1.1393
1.232	0.875	0.8931	1.4534
0.8848	1.4049	1.6757	1.3714
0.8735	2.0753	0.941	1.275
1.5097	0.9659	0.7231	1.8488
2.1812	0.6115	1.5771	1.3947
1.1788	1.6855	0.871	1.501
1.2152	0.9947	0.8427	1.8002
0.7522	0.8956	0.7597	2.1664
1.9198	1.3555	1.1523	2.4003
2.9106	2.1237	2.5747	2.7193
2.1497	1.1282	0.8754	2.854
1.6032	0.8932	1.866	2.3654
3.548	3.4359	0.9092	1.8918
1.7856	1.0984	1.5145	1.5329
0.8333	1.5138	1.6856	1.5093
2.7412	1.4947	1.1932	2.0637
1.382	3.3496	1.3964	1.8495
2.4187	1.6526	1.5177	1.3832
0.9626	1.0494	0.8232	1.6023
1.374	1.5421	1.4077	1.3469
1.3609	0.7645	1.071	1.3891
3.5267	1.7955	1.1957	12.7677
2.0167	0.9631	0.7066	1.882
3.8848	1.49	1.094	1.5389
1.4208	1.4509	0.7453	1.6025
1.9642	1.113	1.2057	1.5999
1.8617	1.2401	1.2825	1.8675
0.6245	1.0199	1.4478	0.92
2.1257	1.7926	0.615	1.3229
2.2421	2.1156	0.5102	1.3844
1.8458	2.3262	1.679	1.4796
2.6743	2.5682	0.6224	2.3286
2.2915	0.8763	1.2152	1.0543
1.724	0.9178	1.054	1.3421
1.5168	3.2361	1.2609	0.9376
1.7363	1.5814	0.7243	1.5941
1.4425	1.7907	1.5988	0.4834
0.8878	1.4991	2.4485	1.8442
0.798	1.031	1.2188	1.7082
0.7379	1.5201	0.9425	2.051
2.177	1.7894	0.87	1.7131
1.094	0.9	1.4047	1.2699
1.4411	0.9943	1.0327	0.814
0.973	1.3697	0.7299	1.376
1.2674	2.8375	0.937	0.8911
0.8757	0.9317	1.2445	2.2298
3.4701	1.9342	0.9125	0.6734
1.0636	0.888	0.7746	0.5889
1.6973	2.4705	1.3678	0.4409
1.0665	1.8969	1.3844	1.9404
1.0855	1.589	1.0307	1.1387
1.9011	2.1618	1.8388	1.4574
1.9816	1.3654	0.8938	2.5741
0.8567	1.8618	1.1478	1.2988
2.045	1.2394	1.563	1.7016
2.3671	2.7003	2.1574	1.9677
0.6003	1.8816	1.1328	2.2798
2.2939	0.8084	1.248	1.4039
1.2801	2.0787	0.6308	1.3607
4.7226	1.2837	0.9413	2.574
0.7007	0.8819	1.1929	1.2307
0.7373	2.8195	1.4456	1.3279
2.165	1.8315	0.8009	2.7641
2.9508	2.0031	1.2166	0.4882
1.6629	1.4135	0.7777	0.6271
3.8816	1.1503	1.3372	2.2009
1.7409	0.8886	0.9243	1.6
2.7116	2.4866	1.4912	1.4301
2.4739	1.6367	0.7431	1.3567
1.4808	1.2563	0.9645	1.3994
0.8111	1.1727	0.9712	1.5811
2.0198	1.5153	1.5124	0.9759
0.7074	2.0616	0.957	0.9899
0.9587	1.7659	1.0943	1.3247
3.4156	0.7864	1.6477	1.9081
1.434	1.6733	1.5653	1.3359
0.6859	0.9498	1.1573	1.7924
1.4148	0.6504	0.9175	1.5857
2.7375	0.8468	1.5039	1.8779
1.878	2.1099	0.6001	1.7197
2.0096	1.9487	0.7016	1.5634
0.9928	2.7254	0.8074	2.7956
1.0844	1.6712	0.5606	2.238
0.9598	1.1911	0.9052	2.1395
1.6905	2.3261	1.342	1.5082
1.7616	1.6851	1.227	1.6256
2.6037	2.6526	1.1704	1.3303
0.9938	0.9543	1.2259	1.744
1.9252	1.3428	1.1361	1.8511
0.844	1.138	1.2874	1.7054
0.7846	1.7382	0.7632	1.3453
0.9568	1.5453	1.5837	2.1234
0.4729	1.0471	0.8658	1.1234
0.7276	1.0856	2.2099	2.3679
1.5597	1.0703	1.0577	1.5244
1.5509	2.7622	1.2277	1.08
1.7594	2.6076	1.3321	1.6346
1.0033	1.4228	1.7809	1.0337
1.3171	2.5638	0.7265	1.621
0.54	1.0467	1.1891	1.2759
1.3262	1.6018	1.7046	2.4771
1.5205	2.208	0.8488	1.5414
0.6945	1.5695	1.2116	1.0909
2.5895	2.0405	0.9402	1.7462
0.7379	0.9494	0.9285	1.4683
0.6576	0.9491	1.6295	2.3692
1.1147	1.2749	2.0873	1.4859
0.8256	3.1658	0.9961	1.6123
0.6421	2.9871	1.0216	1.7593
1.4199	0.6408	1.4164	1.4924
1.0283	0.6951	1.6244	1.2297
2.0528	1.7392	0.9976	2.1814
0.9636	2.5918	0.8693	1.8758
1.1458	1.0576	1.1131	1.922
1.0251	0.7623	0.7444	0.8213
1.1649	1.0774	1.653	2.7847
1.0887	0.8699	0.9891	0.8746
0.8119	2.5102	1.2558	1.611
1.0096	1.9145	1.5919	0.8454
0.6853	0.9137	1.9947	1.2497
0.8781	2.3038	1.9136	1.4149
0.4397	0.8329	1.7154	1.3203
2.1515	1.7485	1.4057	1.4471
3.5556	1.3453	0.8474	1.3867
2.4531	3.017	1.2254	1.6187
4.1284	2.3354	1.1053	2.0107
2.1583	2.292	1.2208	1.2485
2.4132	1.3326	1.2121	1.2752
1.1665	1.7465	1.136	1.4334
0.9023	1.5796	0.754	1.0682
1.4729	1.6833	1.3582	1.1856
1.0484	1.9501	1.2047	1.3916
0.7886	1.7403	0.672	1.7862
2.0779	1.1846	0.8903	1.9321
1.1126	1.0788	0.8602	1.8741
4.1686	0.825	0.7771	2.1321
0.6543	1.5479	0.7602	2.5259
0.8848	4.4266	1.5993	1.6612
1.6101	0.7772	1.828	1.3932
3.0981	2.1881	0.9644	1.8063
0.7935	1.4019	1.6279	1.4825
0.6813	1.0995	0.7942	1.5679
1.3345	1.0211	1.3592	1.5349
0.827	2.3444	1.0498	1.5583
1.0328	1.7674	1.4685	1.4701
1.5958	2.6098	0.8902	1.6635
1.5053	1.4957	0.7747	1.2141
0.6006	0.702	0.8229	0.5921
2.5236	1.7479	1.8333	0.7905
1.256	2.8208	1.7143	0.8337
1.6942	0.7948	2.011	1.5412
1.6498	1.1188	1.0022	1.674
1.9511	1.2919	1.1864	0.953
3.1149	0.7144	0.7328	1.4669
1.9969	1.1176	1.6521	0.8716
2.6108	0.6642	2.5079	1.5521
2.263	0.8455	1.048	1.1376
1.0369	0.9525	1.8452	1.4009
0.8202	0.8917	1.0615	0.5402
0.789	0.9066	0.68	1.4747
0.7384	1.2718	1.3208	2.4921
0.7819	1.2876	1.209	1.8981
1.568	1.2312	1.0011	1.5171
1.6205	0.8144	0.7144	1.4129
1.2584	1.6677	1.5815	1.4507
0.9127	1.9773	1.1646	0.5036
0.8375	1.0111	1.036	1.603
2.4379	1.4708	0.6329	1.6981
1.466	1.4931	1.0402	1.6713
1.8753	1.6096	1.5182	1.8761
1.0512	1.5502	0.9467	1.4746
1.3467	3.2247	0.9609	1.9106
0.8201	2.9576	0.8674	1.7347
0.9162	2.0594	0.8131	1.5264
1.8982	1.3381	1.3359	1.5558
2.6277	1.7665	0.9684	0.9758
1.0871	1.1067	0.8425	1.2382
0.8955	1.2602	0.9269	1.2704
0.7925	1.0453	1.1339	0.4975
1.4197	1.0664	0.8794	2.9594
0.5171	0.7007	1.3388	1.567
1.5209	2.1388	0.9716	1.905
0.8404	0.826	0.758	1.9959
1.8059	2.8775	1.2193	1.3867
1.3535	1.2329	0.955	2.1818
0.734	1.0877	2.0437	1.8078
1.2692	0.8424	1.6712	1.6418
1.4123	2.0668	1.5679	1.4986
0.9938	1.7517	0.7846	1.5242
0.4834	0.9235	1.4818	0.7886
0.6733	0.9263	1.4939	0.4746
1.2951	2.2766	0.867	0.8079
0.8942	0.6789	1.3147	1.1523
0.6507	1.5381	1.4178	1.3247
0.8317	2.6897	1.3364	1.524
2.2424	1.3996	1.4041	0.4788
1.7326	0.9396	1.6012	0.5951
1.4197	0.9609	1.0965	0.9858
3.2114	1.1227	1.135	0.8965
1.1076	1.9243	1.0807	0.6928
1.909	0.8622	1.5019	0.9243
1.4461	1.7778	1.7394	1.1703
1.1772	1.398	1.2206	1.7249
3.6353	1.5374	0.7423	1.6144
0.8874	1.9768	0.8672	0.8151
4.1312	0.827	1.2028	4.7381
1.4438	1.6439	0.6425	0.9864
4.8782	1.4272	1.3747	1.5237
1.3885	1.6751	4.0472	0.9754
2.4913	0.5784	1.3573	1.15
1.5002	1.7653	0.4906	2.3572
1.3202	2.3341	1.2815	1.6894
1.262	1.2065	1.217	1.3151
1.3221	0.8504	1.2722	1.2556
0.5821	1.7255	0.9197	5.6561
0.51	0.8995	1.0656	1.7954
1.4484	1.4444	1.7419	1.4515
1.1952	2.1768	1.204	1.145
1.0551	1.1292	1.8004	1.858
1.2381	0.8991	1.5391	10.6247
0.7831	1.393	1.1221	5.5568
1.9835	2.1943	1.1387	1.7204
0.5186	1.1592	1.5989	1.085
0.689	1.8341	0.8732	7.2281
1.4533	1.6656	0.7907	2.0478
0.6052	2.9018	0.7815	1.5109
1.2596	1.5974	0.9649	2.6154
0.9294	0.7168	0.8452	1.4978
2.5155	0.8855	0.9405	1.4422
1.2697	1.2252	0.7132	1.7548
1.3653	2.3272	2.0716	1.6074
0.5905	1.6227	1.0765	1.6911
1.8498	1.6557	0.7959	1.9245
2.5802	1.2438	1.5151	2.1053
0.5319	0.9267	1.4596	1.3653
3.176	1.8251	0.9	1.5145
2.4353	1.1689	1.3591	1.3216
1.3746	1.4136	0.511	1.9591
0.7959	1.3941	0.9003	1.4972
0.9257	0.8739	0.9932	2.0529
3.1153	0.802	0.8853	1.8285
2.3755	1.2399	0.8374	1.9007
1.3364	1.1448	1.1443	1.3448
2.4592	0.891	0.6161	1.1676
1.5091	1.031	0.9168	1.533
1.0405	1.0955	0.9288	1.6679
0.9567	0.8399	0.8693	1.7345
0.7101	1.6643	0.6642	1.6495
0.9643	2.4576	1.5691	1.2694
0.7964	2.5212	0.7614	1.5061
1.039	1.4274	0.944	1.4503
0.9077	1.0242	0.8431	1.1973
1.2106	1.3265	1.677	1.6756
2.6133	2.2271	1.6984	2.1543
0.7789	1.7048	0.7191	1.4849
2.2466	1.3669	1.4442	2.1126
1.6116	0.9783	1.23	1.8836
1.8818	0.8848	1.3135	1.5451
1.1952	1.1513	1.625	1.5573
1.176	1.2639	0.9428	1.8611
0.9182	1.7041	0.7581	1.5037
0.5593	0.8121	1.4764	0.9253
0.6435	1.4977	1.3377	1.0787
1.7593	1.4922	0.8678	1.4704
0.813	0.8201	1.0576	1.6029
1.4719	0.5572	2.4622	1.3536
0.8795	1.6265	1.4539
1.6259	1.1773	0.9908
1.4682	2.2105	1.4984
1.4139	0.9345	1.995
2.4152	1.6952	1.1974
0.9026	1.8151	1.1472
0.661	1.6169	1.0636
2.2016	2.0061	1.4986
1.5502	0.7924	1.1182
0.8085	1.6918	1.0757
1.791	1.9869	1.0099
1.1116	1.9383	0.9951
1.0338	2.4179	0.8571
2.4727	1.3852	0.817
1.4783	1.6141	1.4511
1.2976	1.0639	0.8562
2.3129	1.3801	1.07
2.5452	1.2784	1.1709
0.6847	1.4652	0.7826
1.8386	1.7	1.9686
1.3386	0.8959	1.0229
0.7055	1.2233	0.898
1.561	1.5889	0.9611
1.9294	1.098	1.5388
2.0378	1.4981	1.2236
7.4517	1.0035	1.2437
1.0242	1.1928	0.8741
1.7419	1.0025	1.7812
1.6806	1.2439	1.1363
0.7709	1.6732	0.9943
1.1834	1.5348	0.4617
1.3904	1.0899	1.0319
1.1284	1.508	1.653
0.6961	1.0057	0.7245
1.5684	1.6079	1.0053
3.716	0.8636	1.7283
0.8395	1.2931	0.7104
0.8648	0.8191	1.023
0.443	1.3288	1.3198
0.9196	0.6226	1.1172
0.9562	2.1783	1.8171
1.5958	0.5142	1.2794
0.5891	1.2258	1.5464
1.2755	1.368	0.8577
1.2526	1.5208	0.9007
0.9174	1.823	0.8495
1.502	2.09	1.4338
1.01	0.9234	0.8883
1.4165	0.5991	0.8778
1.2238	1.8497	0.9168
0.706	0.8329	0.8953
0.777	1.9354	1.3923
2.4636	0.9821	1.547
0.6162	2.0175	0.9451
0.8378	1.6031	0.8854
1.3751	1.0405	0.4375
0.8027	1.5364	0.7893
1.466	2.0899	2.8085
1.1297	1.806	1.1756
1.111	0.7381	1.471
1.4548	1.3947	0.5463
1.1236	1.2606	0.9813
1.7104	1.5213	0.7746
1.1177	1.0855	0.7604
1.5636	1.4205	1.1398
1.8837	2.4433	1.035
0.9475	1.4071	1.2958
5.9255	1.2891	0.8339
1.4838	1.8308	0.7635
1.2743	1.0126	0.9932
0.5551	1.1775	1.1189
1.6203	1.6048	0.9848
2.0695	5.2341	1.4638
2.07	0.883	1.0147
2.4205	1.4488	1.4024
3.1142	2.273	1.3187
0.9519	1.4915	1.4978
1.4666	3.1413	1.3241
1.9807	0.7881	1.0012
0.8458	0.9423	0.8464
0.8803	0.7045	0.7062
1.1777	0.9866	1.082
1.1558	1.3607	1.1651
0.8182	1.4644	1.1152
2.1879	1.1985	1.2473
4.4386	2.4044	1.0883
0.9613	0.8892	0.7821
1.0307	1.1031	1.5616
0.6964	0.6216	0.7819
1.7259	0.8858	0.7904
1.5544	1.8384	2.7573
0.9525	0.7513	1.6059
2.0014	1.3868	0.8703
1.0126	1.0338	1.328
1.9003	1.1329	5.0346
2.0811	1.4177	1.4333
1.4329	0.9419	1.4531
2.1628	1.9147	1.6124
0.7655	1.8196	0.9038
2.287	1.5477	1.1219
0.9361	1.1381	1.0572
1.4684	0.8155	1.4018
3.1781	1.5963	0.9711
0.9506	0.9992	0.9404
2.9558	1.2427	1.4201
2.2428	1.7616	1.375
1.4195	0.8703	1.037
0.4857	1.3743	0.9564
0.878	0.8186	0.9567
1.4065	0.7825	1.5389
0.8643	1.4186	1.4408
0.9112	1.0594	0.794
1.3599	0.9619	0.9406
0.5102	1.0114	1.2608
1.1034	0.8106	1.1951
0.9265	1.0275	1.886
1.5519	2.0261	1.3582
1.0822	2.2222	0.8617
1.3668	0.6678	1.1804
0.9819	1.0504	1.5944
6.0195	0.7949	0.7635
0.6011	1.2694	1.1314
1.8392	0.7312	1.6282
0.9078	0.8711	1.0246
2.4323	0.8287	0.4812
5.186	0.5892	0.9126
3.3533	0.5679	2.4354
0.9753	1.6849	1.0877
1.4387	0.9464	0.8488
0.9594	0.6529	1.4072
2.0611	0.6425	1.3373
0.5692	0.9202	1.3667
0.9204	0.9849	0.8795
2.0836	1.2137	1.17
0.6743	1.04	1.1051
1.7648	0.7972	0.7371
0.6387	1.5522	1.097
0.9578	0.9371	1.2251
1.2292	1.6136	2.4137
2.1881	1.9729	1.2008
1.5734	1.1864	0.9491
1.5024	1.5765	2.4752
1.098	0.723	1.0079
5.0771	0.8823	1.9859
6.2637	0.7897	1.2057
0.7897	1.2633	1.166
1.2595	0.6713	1.0385
1.3666	1.3926	0.8589
0.7525	0.8494	0.8791
1.5886	1.7543	1.9123
2.3449	1.9648	1.7043
1.215	1.1298	0.8929
2.1335	1.9527	1.062
1.2331	1.6801	1.3617
0.7712	0.9253	0.6715
1.1085	1.8183	0.7032
0.7697	1.0004	1.4765
1.6228	1.4757	0.9259
0.7964	0.897	1.0977
0.8075	0.7069	1.6912
2.2111	0.9922	1.2831
0.6869	1.1531	0.7165
1.488	1.1326	1.7497
1.4198	2.5435	1.9143
1.2791	1.3345	0.9106
0.9021	1.4855	1.0245
2.1237	1.0514	1.5374
1.2952	1.0241	1.6108
2.2097	2.4124	0.825
0.66	1.8074	1.5255
1.2237	1.0716	0.7623
1.0388	1.1888	2.7451
1.1937	1.1163	1.626
2.2137	1.5318	1.3689
2.2599	1.6372	0.8852
0.8122	0.9179	2.0528
1.0182	1.0614	1.0867
0.7903	2.0265	1.1875
1.7362	1.3791	2.4882
1.1835	1.1218	1.1942
0.5282	1.0685	0.7196
0.9709	1.1193	0.5383
0.932	1.9417	0.7105
1.1893	0.7482	1.4029
0.6965	0.8531	1.4059
1.6774	1.1088	0.8668
0.6761	1.0504	0.7844
0.95	1.17	1.301
1.3009	0.9347	1.1234
1.2824	1.1601	0.9844
2.5687	1.202	0.7799
1.3662	1.7845	3.0166
0.8214	1.2978	0.9291
1.6242	0.6745	0.9881
1.0459	1.5199	1.1681
1.1748	1.4183	1.0915
0.9446	2.0313	0.8367
0.8527	2.4596	0.772
0.7142	1.1337	1.047
1.9462	0.8785	1.1622
2.1207	1.6212	1.3565
3.1991	0.9574	0.8167
3.3838	0.9611	2.2467
0.5344	0.843	0.6191
1.888	0.5734	0.9518
1.0127	1.3709	2.5916
0.912	0.5313	0.9241
2.1112	0.4676	1.1801
0.8561	0.5614	1.3841
1.5649	0.5465	1.2006
1.0094	0.6323	0.7726
0.8144	1.2665	0.5596
0.975	0.6012	1.3579
0.6466	0.8824	1.6015
0.9643	0.5582	0.9049
1.0648	1.1264	0.7268
2.4997	0.9761	1.4737
1.3785	2.1024	1.3359
0.864	0.6272	1.1007
0.8698	0.6618	0.817
0.5664	1.6798	0.7488
0.9151	0.8096	1.0831
1.017	0.9007	1.2918
1.0996	1.1946	0.7514
2.4977	0.8781	0.4428
0.8915	0.6949	1.0975
1.6955	0.8899	1.3773
0.6673	1.6484	1.1976
1.2339	0.8675	0.7878
0.9797	0.895	2.3738
0.8903	1.2965	1.5168
1.0636	0.938	1.2459
0.858	0.9771	0.7187
1.1121	0.7899	0.732
0.9135	1.0741	1.222
1.2551	1.1162	1.1347
3.101	1.3787	1.2049
1.3769	1.1281	0.8649
1.1911	1.1193	0.9767
0.6172	1.2398	0.7403
1.8993	0.9557	1.1904
2.8871	0.598	1.3194
2.0978	0.4555	1.1437
1.0023	1.0558	1.1117
0.7913	1.0984	1.2902
1.8802	1.8835	0.5377
1.8181	1.2899	0.6385
1.8136	1.1668	0.4906
0.6045	0.9064	0.7511
1.7401	2.8825	0.962
1.0163	1.0961	1.5434
1.8151	2.2217	1.7913
1.3983	1.4563	1.5497
2.7538	1.8855	1.4854
0.8239	0.9028	0.9011
2.2533	1.518	0.9682
0.6985	1.3212	1.2504
1.1666	1.0679	1.2816
2.7367	0.7322	1.1477
1.5469	1.0422	1.0973
1.9737	1.0898	1.6516
1.965	2.507	0.8324
1.114	1.9409	1.5469
3.1986	1.197	1.2456
3.253	1.4436	1.774
2.9063	1.2023	1.8179
6.0993	2.4374	1.1106
1.4036	0.7534	1.5689
0.8973	0.88	0.9881
3.4901	0.9431	0.7305
1.5939	0.7525
4.7154	1.2558
0.855	1.0477
1.3954	0.8148
0.9317	1.8503
0.8775	1.5272
0.5631	1.3845
0.492	2.5241
0.7156	0.947
0.9318	2.0953
1.648	1.3912
0.9952	0.9379
0.9934	1.4576
0.8485	0.7601
1.975	1.2047
0.9185	1.3582
0.6694	0.7783
0.7707	0.9815
2.0302	1.2295
1.384	1.5584
1.1806	1.5264
0.4688	1.0027
0.7205	0.7971
0.6877	1.0866
0.9884	1.1142
0.5993	1.2056
0.7743	0.8378
0.8609	1.7407
0.8175	0.9308
0.7539	1.0867
0.8888	0.9937
1.1173	0.5793
0.6627	0.5383
0.9109	1.7934
1.1857	0.9708
1.3402	1.2318
1.8161	2.0276
3.4251	0.843
1.2855	0.8814
1.3427	0.9457
1.5416	0.8359
0.9823	0.9447
1.6919	0.7608
1.147	1.9446
0.8916	0.9061
0.9622	1.3888
1.396	1.0855
0.591	1.195
1.3574	0.6727
2.9268	0.9806
2.0519	1.1696
1.4833	1.0654
1.8018	1.0312
2.1735	1.0247
0.7119	0.9742
1.4424	0.9846
1.3275	2.6941
0.9246	1.3995
2.3532	1.0732
0.8685	0.868
1.3968	1.2593
1.0001	1.4273
3.7442	1.1492
0.8776	1.1062
0.7682	1.2074
0.827	0.5401
2.5929	1.5819
0.4768	0.907
1.5889	0.5212
0.9088	0.9949
1.9373	0.8333
0.831	0.7172
0.8516	0.6887
0.7371	1.0431
1.9788	0.7233
1.8606	0.8957
1.6844	2.9142
1.5189	1.3901
0.742	1.3754
1.7848	1.7317
2.312	0.8582
1.4722	1.0693
2.1553	1.3152
0.9336	0.9103
1.0905	1.4911
1.3228	0.7364
0.7035	0.8911
2.0913	1.2539
3.6035	0.9464
1.6507	1.4363
4.2165	0.8311
1.1888	0.9279
1.0033	1.8912
1.6088	1.0133
3.183	0.7624
1.6962	0.7903
1.2813	2.0088
1.619	1.5329
1.3342	0.9621
0.5851	2.1412
0.8251	1.7112
0.9	0.9013
3.6646	1.4009
0.9569	0.8777
0.5901	1.1697
2.5852	0.8057
1.7792	0.8242
0.738	0.6386
1.5999	1.0829
1.4591	0.6031
2.1641	1.7073
2.0296	1.5984
0.7742	1.403
0.7685	1.1982
0.6699	0.5913
0.992	1.1882
1.8003	1.4714
0.6793	1.0981
0.9915	0.8938
0.6677	1.5791
0.4745	0.6072
0.9068	1.4645
1.0357	0.7029
0.8495	1.3261
1.5538	0.8043
2.3041	0.6805
1.0229	1.1304
1.4591	0.904
1.9023	0.9873
1.2389	2.1423
0.9886	1.2164
0.534	0.6978
0.8559	0.6718
0.8577	2.3102
1.1569	2.0584
1.4548	1.0031
0.629	1.0479
1.6636	2.0503
1.0101	1.4679
0.8147	0.7458
1.2486	1.5292
1.0081	0.4413
1.3515	1.1058
1.0302	2.1885
0.7508	0.6887
2.7131	1.7061
1.515	0.9528
0.9166	0.8373
0.829	1.2184
2.117	2.2073
1.5088	0.9823
0.8556	1.3683
2.0357	1.6114
2.0519	0.979
0.7952	0.8747
2.0223	0.9535
1.2836	1.3613
1.3713	0.8298
0.6366	0.9004
1.3484	1.5599
1.3067	0.859
0.5869	0.8664
1.2792	0.7199
1.6617	1.7536
0.8485	0.6144
1.2539	1.0435
1.3196	0.7391
0.8819	2.6385
1.1695	0.7903
0.9786	2.1752
0.9928	1.4838
1.2645	1.8204
1.1779	0.973
4.3271	0.8737
0.864	1.2896
2.3696	1.8994
1.903	0.7489
0.9241	1.1539
0.9035	1.4802
1.3331	1.0353
1.6985	1.2708
0.8838	1.1361
0.5024	0.9252
1.4419	0.854
1.3416	0.9363
1.7584	1.9461
1.2429	1.2506
3.5629	0.662
0.5814	1.2024
0.7336	1.1076
1.42	1.448
1.9411	1.2405
0.8901	1.1183
0.6113	1.4224
3.671	0.5341
2.5463	1.8
1.9709	1.2233
1.6753	0.6518
2.1934	0.4753
3.2982	0.9844
0.6537	1.375
0.7121	0.681
0.7057	1.0448
0.9218	1.057
0.7763	0.8482
0.7968	0.7028
0.9657	1.5106
1.0748	1.4441
1.9784	1.9888
1.7424	2.4304
0.5259	1.5898
2.113	1.7739
4.8753	1.0276
0.9418	0.7188
2.4797	1.1863
1.8447	1.511
1.3082	1.3826
1.0553	2.2784
1.0571	0.6934
1.2935	0.4755
1.1271	1.5745
0.9869	0.6684
2.2767	0.5973
1.3574	2.1711
1.9492	1.0056
1.6798	0.6904
2.1496	0.7246
3.4162	0.8785
1.195	0.6043
2.8825	1.387
1.4573	1.0053
2.4719	2.074
2.9452	1.0239
1.5722	0.5137
0.8025	0.9333
1.1049	0.8441
1.2396	0.7062
2.413	1.0618
2.2765	0.9516
0.8863	1.1686
0.9607	0.9994
2.0857	0.9165
0.7357	1.1904
2.2387	1.1941
1.0988	0.8385
0.8992	0.795
4.8954	1.0323
1.98	0.5863
2.8955	2.1179
2.1537	0.7704
2.6234	1.5651
1.5654	0.9046
1.8113	1.4199
1.1058	0.7092
0.5138	1.7585
2.2149	0.9475
3.8052	1.0373
0.8481	0.5718
1.7145	1.63
1.0006	0.7464
1.6829	1.0119
1.5622	1.1384
1.8692	1.5817
3.3998	0.9605
3.1404	0.6778
2.3466	1.5916
0.9508	1.6143
1.2931	1.3909
1.1792	0.7236
0.589	1.1797
1.0235	1.0581
0.9542	1.5387
2.1942	1.7192
3.4741	0.8555
3.6269	0.7865
0.6783	0.7859
2.4786	1.1412
2.8862	0.9717
2.0161	0.5897
1.1134	1.2978
1.5306	1.158
0.6499	1.1622
0.7719	1.437
0.6848	0.7544
1.0067	1.1718
0.924	1.8418
2.2695	0.776
2.2027	0.8789
0.9752	0.8104
1.3008	1.3272
1.6607	1.4415
2.1159	0.8923
1.5215	0.7424
3.4842	1.2275
1.0831	1.8315
1.6873	0.8432
0.965	2.1237
1.9307	1.3261
1.5288	1.5975
1.115	2.1305
2.3334	0.9205
1.4361	2.0474
2.3241	1.511
0.959	0.822
1.277	1.0185
0.7076	0.5467
2.3469	1.4911
0.8454	1.5679
0.8506	1.2069
1.3146	1.3063
0.8668	1.0053
3.3694	1.6198
0.9197	0.7954
1.2918	0.8367
2.3387	1.168
3.966	0.5551
1.5978	1.3041
0.7397	1.2995
2.875	1.0379
4.4592	1.6437
2.3697	0.7543
2.4337	0.855
0.8107	1.6372
1.2227	2.5301
1.0739	1.0834
1.4086	0.746
1.6405	1.5741
0.5957	0.9992
0.9928	1.3392
0.5801	0.9772
0.8301	0.8882
1.7112	1.4158
0.5065	1.2733
1.0972	1.3834
0.8566	0.8402
2.5551	1.7484
0.9295	1.2995
0.9274	0.7903
1.596	0.6771
2.2076	0.7713
0.5237	2.7555
1.3336	0.6037
1.3157	0.9992
0.7235	0.9697
2.1891	1.247
1.0438	1.5638
1.4096	1.2439
0.7054	0.9377
0.7487	0.9435
0.5729	1.028
1.8203	0.8817
1.6208	0.533
1.4851	1.0353
1.2066	0.7444
1.1221	1.3096
1.6101	0.9806
1.5137	0.5008
1.761	1.7554
0.9586	0.6677
0.8532	1.1161
0.9212	1.6605
3.2718	0.7026
2.8338	1.4674
3.5686	0.5531
1.0487	0.9924
1.473	1.0514
4.2692	1.2284
1.9295	0.6518
1.7252	0.7522
2.0638	0.5397
1.2858	1.1119
1.38	0.9337
0.6042	1.6747
4.0031	0.8416
1.4693	0.7997
1.7361	1.5204
1.6016	0.9994
1.603	0.7853
5.015	0.95
2.7829	1.1817
0.7363	1.3206
5.4716	1.054
0.6381	1.1774
0.7609	1.2661
1.467	0.7709
0.7463	0.8859
0.9133	1.3391
2.3784	0.9738
1.5991	1.1985
1.6933	0.7187
1.6973	1.0995
1.9631	0.6875
0.9337	1.3025
0.8191	0.9977
1.4942	1.2893
0.5594	1.4599
1.438	0.772
1.2422	0.935
1.5823	1.9581
1.6194	1.1322
2.6474	0.8271
2.392	1.0325
2.1093	2.0332
1.8295	1.5561
1.484	0.6928
4.1672	2.1221
1.8789	0.8322
1.7354	2.4047
1.4	1.0067
1.1331	1.0424
2.2849	1.607
0.7659	0.6696
0.5725	0.6912
1.497	1.4962
2.9704	2.3995
1.7767	1.2269
0.7276	0.8525
0.7796	0.566
1.4996	0.636
0.4859	0.6209
1.0525	1.2684
1.8932	0.9905
1.3434	0.7684
0.987	1.6461
1.892	0.7444
0.796	1.2971
0.7973	1.424
1.1215	0.698
1.8569	0.9753
1.5843	0.6596
6.3184	0.8601
1.7856	1.1034
2.0255	0.9616
2.5766	1.7681
2.0612	0.5155
1.4683	1.3415
0.8874	1.3349
0.8549	0.8212
1.6921	0.791
2.3032	0.805
2.6123	0.7056
1.1564	0.9454
1.3836	1.3085
4.1615	2.3188
1.3176	0.7172
2.289	1.6906
1.4593	2.4303
0.7658	0.8935
1.7228	1.7956
1.383	0.7768
2.4529	1.7832
0.7891	0.8305
1.3689	0.8776
1.9127	0.9885
2.1206	1.2553
4.068	0.8039
2.548	0.5268
3.4908	1.2036
2.0924	0.8263
2.2631	0.7497
0.6262	0.836
1.4938	0.8823
1.3132	0.8118
0.6467	1.0494
1.4876	0.578
0.7093	1.101
2.4215	0.8457
1.3369	0.6627
1.1998	0.8463
1.6091	0.5763
0.9324	0.7239
2.0033	1.1692
5.9554	0.8828
1.3565	1.0281
2.0123	0.9973
4.8705	1.7819
2.4675	1.41
6.1011	0.8349
0.9056	0.753
1.3175	1.6985
1.3087	0.8588
1.244	1.8937
1.2612	1.5033
2.2393	0.8186
2.5956	0.5278
1.9516	0.5544
2.1217	0.7525
0.7307	0.4669
1.1654	1.0898
0.6893	0.7382
2.5755	1.2168
0.6547	1.5113
1.4097	0.9804
0.8766	1.4747
0.8759	1.3876
0.9386	1.2345
0.9728	0.9066
0.6333	1.5913
0.5393	1.8861
1.5241	0.6448
2.0982	1.7671
0.9566	0.6556
1.514	1.3789
0.8489	0.4989
1.1755	0.9189
1.5532	1.3455
0.7306	0.5013
0.9623	0.7144
1.2909	1.5335
0.8345	2.4017
2.2821	0.5016
1.2085	0.6987
1.2024	2.0879
2.0169	1.484
1.8837	1.4758
1.2346	1.0729
1.0716	0.9579
1.4085	1.3877
1.4735	0.6921
0.7329	1.3232
0.7928	0.4991
0.7964	0.5065
0.8829	0.8544
2.4867	0.8418
0.6112	1.3219
0.8677	1.7411
1.1542	0.9649
1.4702	1.1808
0.6862	1.4425
2.3536	0.749
0.7289	0.6272
0.7812	1.1179
1.1876	1.6294
1.3063	1.1026
0.6987	0.8201
2.5119	0.7677
1.0415	0.7039
2.6058	0.8588
1.3015	0.5153
1.2992	0.5013
0.7884	0.7204
1.6746	0.8176
3.0956	1.0973
2.6027	2.0081
2.7553	2.1187
0.7698	0.8213
2.4111	1.5918
0.4673	1.1737
0.7998	0.9688
1.2394	0.8541
0.9886	1.1425
0.96	0.8022
0.6754	0.8353
0.7369	1.5102
1.4778	1.1033
1.5811	0.6538
1.3952	1.079
4.1928	1.0533
2.0225	0.7395
1.3382	1.0673
0.6057	1.0017
1.1756	0.779
0.9732	1.2995
1.2172	0.7934
2.0637	1.1046
1.9353	0.6675
2.3168	1.056
0.6882	1.1692
3.8526	0.7654
1.6986	0.8139
2.4854	0.7442
2.1737	0.7933
2.2611	1.1012
1.3665	0.406
0.7221	0.7519
1.0849	0.8634
1.0547	0.9913
2.3602	0.6155
1.4447	1.1021
2.5733	1.425
2.4251	1.1242
1.6659	1.177
1.5211	0.6462
1.7989	1.5743
1.9826	0.8178
1.336	1.0459
1.0103	1.4634
2.288	0.7766
1.3882	0.9252
2.5729	2.0582
1.6396	1.0526
2.3497	1.0953
3.3156	0.8556
2.9129	0.6799
2.2998	1.6179
0.8559	0.8707
3.5146	0.491
1.4109	0.9617
0.9025	0.6637
0.7394	0.8898
1.9001	0.6119
0.5907	1.4545
1.142	0.9331
0.5377	0.9431
0.9868	1.2074
1.6794	0.722
0.6636	0.6674
2.3561	0.7214
2.7051	1.3767
2.8185	1.3477
1.789	0.7343
1.7508	1.5457
2.8368	1.0154
1.5736	0.7931
3.2205	0.8338
1.8004	1.6714
2.6186	0.8164
0.8187	1.0745
3.084	1.345
1.7373	1.2197
1.1783	1.43
2.104	1.0082
2.9446	0.6893
1.1213	1.4804
1.5286	1.607
1.9162	1.0102
1.8784	1.2042
1.8158	0.9248
0.9438	1.0289
1.1462	1.1972
1.8949	0.7345
1.9984	0.4803
2.5181	1.0931
1.0673	0.9593
0.7607	0.6805
3.6871	1.1159
0.7533	0.7957
4.4744	1.1663
2.8258	0.8282
1.2493	1.0153
1.1881	1.0507
1.2925	2.0833
0.5424	1.3419
0.5897	0.7625
1.4344	0.4869
1.8334	0.5299
1.3348	1.8795
2.2976	0.7978
2.0854	0.4326
3.5753	1.4223
1.5106	0.7503
1.953	0.8982
1.1199	0.4735
0.7993	0.6603
1.3604	1.7737
1.5232	1.1586
1.956	1.6899
1.3857	0.8986
2.579	0.6859
2.2538	0.6843
2.5105	1.1345
0.8354	0.8352
1.0712	1.3678
1.9285	0.9299
1.6136	0.9172
0.5965	1.0252
1.7107	1.7923
1.1333	1.0821
1.946	0.5267
1.2816	0.7593
0.7937	1.1715
1.874	1.8094
1.5118	1.1272
1.412	1.8148
0.8599	0.7422
2.0001	1.5372
2.0341	0.8827
1.2556	0.8715
1.5773	0.7197
2.5979	0.9986
1.1271	0.6333
1.6893	1.3812
0.7861	0.9927
3.5809	0.808
0.6102	0.9508
1.0549	0.8681
1.672	0.744
1.2917	1.1098
3.6922	1.5547
1.7369	0.8923
0.8597	0.8616
1.5934	1.5237
1.2734	1.5606
1.52	1.0246
0.7435	1.6784
0.9961	0.7398
1.6714	1.6525
1.4555	0.5066
2.1901	0.5195
0.8425	0.6749
3.1923	0.6032
1.8617	2.1214
2.0136	1.0346
2.892	8.2102
0.6233	1.3704
1.1771	1.2964
0.8998	1.3701
2.0168	0.823
1.0414	6.3984
0.614	1.6259
3.0028	1.2442
1.8654	1.6906
1.8492	1.2608
2.2041	2.3716
3.043	0.6468
1.4205	0.7186
3.8392	1.4572
3.5765	1.3991
3.3173	0.887
1.1864	1.1795
3.0253	1.0942
0.9032	1.8136
1.5001	0.8308
1.2833	0.7149
1.2383	1.1318
2.8349	0.6035
2.8097	0.6699
0.7775	1.9966
1.7084	0.9795
1.2721	1.5044
1.0972	1.6408
2.6267	0.8508
4.2725	0.7692
0.7528	0.8429
1.4975	1.7493
1.4184	1.1382
1.1305	1.02
1.6035	1.1332
1.7258	0.8183
0.7294	1.5244
0.9252	2.1206
2.835	0.7829
2.9916	0.6319
0.9569	0.5962
1.1276	1.9854
1.7153	1.0705
1.139	1.0103
1.2949	1.9161
1.3786	1.6872
1.6911	0.906
1.7579	1.3996
1.7084	1.9706
3.2118	1.1077
1.2675	1.1671
0.758	1.6956
2.6545	1.5531
1.446	0.8924
0.9642	0.7787
0.8056	0.7345
1.4162	0.8405
0.6893	0.7868
4.3755	1.373
2.1553	0.7811
1.1364	2.0259
0.914	1.2946
1.4023	0.8251
0.6531	1.2658
1.4361	0.9283
0.6157	1.561
2.5601	0.979
6.0205	0.7151
1.2375	1.4347
1.0017	0.7612
1.3421	1.2504
0.9754	0.9011
0.9463	0.7976
1.6114	2.715
1.4426	0.5466
0.9903	0.8418
1.9372	1.2809
1.4605	1.2053
2.8576	1.8862
1.051	2.1925
1.3466	0.598
1.0802	1.0848
2.1036	1.1901
0.8515	1.4098
0.6805	1.4741
0.8319	0.8053
1.6354	1.038
1.2278	0.9045
2.401	1.0046
1.9023	0.9954
0.7472	1.5903
3.0571	0.9252
1.5806	1.1322
0.9965	0.9862
0.6446	1.5459
1.9943	0.6306
1.0426	1.4224
2.4679	1.0438
1.1384	0.7386
0.9886	1.5176
0.4629	0.8985
1.0471	1.1464
1.6244	0.7996
1.4155	1.3097
3.2061	2.4695
1.0154	1.2769
1.0342	1.1038
0.9193	0.8106
1.2507	1.0806
0.8561	1.5825
1.1087	1.2144
0.9826	2.2595
1.8004
0.7021
2.3878
1.0834
0.6546
0.721
0.5707
0.618
1.6116
1.7864
2.79
1.763
1.1177
1.8959
0.861
2.1327
0.7175
1.1237
1.0895
1.076
1.2214
1.6469
1.358
1.6947
0.7249
0.8382
2.8
0.9142
1.7708
1.6926
2.5552
1.1855
2.1314
0.8292
1.017
0.7747
0.9257
1.4508
0.9197
2.6975
1.2167
1.3509
1.5063
1.0697
1.5162
1.2112
1.8003
1.0584
2.0881
1.5795
0.8947
0.7545
0.7395
1.3111
1.448
1.4644
1.6318
2.8742
1.774
0.8288
1.9706
0.6047
3.3829
0.6429
1.0749
1.8348
1.7
2.3595
2.0995
1.5716
1.2805
0.4895
0.8829
1.9924
1.9794
1.977
1.1658
1.8064
0.5292
3.2637
1.8825
1.6326
0.7444
1.8245
2.5879
0.8741
1.2325
1.1898
0.9879
2.5877
0.6447
0.9409
3.1212
0.5036
1.37
1.0157
1.3767
1.2284
2.4836
0.9367
0.5597
1.7989
1.2265
0.864
0.7283
1.6348
4.8164
1.343
0.5365
0.61
0.933
0.931
1.4235
1.3974
1.9875
1.0942
0.8386
0.5361
0.6391
0.761
5.4695
0.5485
0.9256
1.765
1.0204
1.3062
2.8846
0.9628
1.7818
1.3563
0.6241
0.7422
1.5899
2.2735
2.6634
1.2414
0.7419
1.3877
1.1252
1.0062
0.758
1.0008
0.8982
0.7443
0.5413
2.9274
1.9708
2.222
1.1183
1.2345
1.9083
0.6862
3.4729
1.1507
1.633
5.4455
0.6663
1.7105
1.9599
2.43
2.0094
0.7057
2.0839
0.6917
0.7262
1.1477
2.3454
0.499
0.8678
0.804
1.5559
2.1923
0.9871
0.938
2.2015
1.5744
0.8746
0.6756
1.0249
1.5125
1.6193
2.3501
0.6918
0.7442
1.6708
3.9866
1.6748
1.7591
1.3879
2.2041
0.9709
1.0815
0.5037
0.931
0.9054
1.0609
1.2655
1.6458
1.865
2.3156
0.9245
1.5541
1.8852
0.9207
1.3895
0.9017
0.6339
1.6238
0.7423
1.7214
1.0846
1.3963
1.3514
0.8658
1.9791
1.5779
1.8786
1.6632
1.2104
0.9383
0.8198
0.7709
2.2357
0.5867
0.8046
1.7905
1.0282

## Sheet: Fig1D
Source data for Fig 1D
Cell length distribution of WT and mutant DHFR strains at 37C							N
WT	W133V	V75H+I155A	I91L+W133V	V75H+I91L+I155A		WT	243
1.68	1.6013	1.565	3.4916	3.5657		W133V	215
1.79	1.2643	1.3964	3.7693	2.3393		V75H+I155A	356
4.37	1.3904	1.5495	2.8291	1.2598		I91L+W133V	256
2.71	1.4968	1.9421	8.8708	2.5751		V75H+I91L+I155A	448
1.41	1.565	1.6485	2.8623	3.2361
1.39	1.905	1.5262	3.2316	2.9554
1.94	1.8032	2.3645	3.8713	2.1538
1.89	2.7911	1.2856	1.0673	2.6282
1.07	1.93	4.6441	7.0237	2.0916
1.75	1.7544	1.2512	2.1171	1.793
2.08	2.6418	1.8803	3.162	2.1264
1.16	1.5747	1.3752	5.7457	2.2685
1.07	1.8158	1.6694	4.2305	2.1756
2.08	2.4978	2.914	2.0352	2.4859
1.93	1.8183	1.8391	2.9851	1.8679
1.72	1.2139	2.2054	4.3353	1.7493
1.5	2.1571	1.799	1.9969	2.3781
1.59	2.3852	2.4045	2.0718	1.8377
1.06	1.4064	1.388	1.8839	1.901
1.69	2.1317	2.5724	2.126	1.6732
2.98	1.4891	1.3508	2.2548	3.1554
1.77	2.31	1.1368	5.6038	2.9264
1.88	1.6308	0.4095	3.9933	0.6333
1.44	1.3424	1.7541	2.9884	3.5347
1.69	1.6856	1.2759	2.43	0.949
2.22	0.9545	1.0856	2.0584	4.4882
1.29	0.7127	0.5382	2.2152	2.5116
1.98	2.5898	1.262	3.126	7.792
1.7	1.2669	1.5877	2.9936	2.6354
1.94	1.0803	1.6659	5.4034	2.8407
1.38	1.0196	1.6381	2.3265	3.4436
1.55	1.1899	1.5963	5.0613	1.6965
1.43	1.3779	1.2031	2.813	2.8001
0.453	1.8741	1.2462	4.3516	2.1839
1.43	1.4981	1.0537	7.3096	1.836
0.947	1.6106	1.623	2.399	1.3371
2.09	3.7529	1.4681	2.7154	1.5826
1.42	2.5079	1.5875	1.7405	2.8089
1.32	1.45	2.401	3.6434	3.7054
1.46	1.2905	1.8417	2.9995	3.1459
1.52	1.5965	2.5922	4.8808	2.6316
1.21	1.7386	1.4262	2.9685	1.468
1.12	1.8949	2.1063	2.5105	1.5592
1.09	1.6827	2.1516	1.1536	1.9603
1.44	1.9952	1.1447	4.1258	2.7528
0.883	1.6602	1.7269	2.7093	2.811
0.946	1.5099	1.2119	3.9029	3.3109
0.851	1.493	1.5467	2.6075	1.8267
1.02	1.3401	1.5761	6.0519	1.9485
0.824	1.2474	1.7754	2.9165	3.0686
1.35	2.3218	1.6465	4.6347	2.0041
1.43	1.465	2.1298	2.7066	2.0314
1.8	2.0026	1.5478	2.6895	1.6023
0.935	2.1524	1.9526	2.8879	4.5768
3.39	1.681	1.6947	2.5548	5.9404
2.35	1.8282	1.4435	3.9646	3.9928
1.91	1.7606	1.6837	3.7016	2.0962
3.17	1.786	2.1642	3.6596	2.5531
3.18	1.745	2.1917	5.966	3.3308
1.61	1.5866	2.1562	1.9428	4.4815
1.13	1.8428	1.6782	0.8448	3.6381
1.59	2.8319	1.5241	2.669	1.6794
2.77	0.4256	1.5586	2.1846	1.588
1.88	2.4347	1.2504	2.5268	1.9079
1.96	1.7505	1.5268	1.832	2.5916
1.62	1.748	2.1053	0.7848	1.8347
1.68	1.2837	1.3869	2.5346	3.9386
1.31	1.5725	2.0852	2.57	2.8599
1.66	1.6262	0.3785	4.3013	4.1606
1.69	1.0979	1.366	2.7392	3.02
1.3	1.5271	2.1544	4.1987	1.8439
1.34	1.8586	1.6582	6.5899	1.3128
1.43	1.3916	1.5567	2.8016	4.6994
1.35	1.4417	1.0866	2.1031	9.1535
2.53	1.1637	0.7702	1.9109	2.3121
1.67	1.1949	1.6811	3.5943	1.9113
1.57	1.4918	1.8925	2.4775	2.3913
2.08	1.8042	1.7699	3.126	0.556
1.47	1.4283	1.5366	2.1893	2.1716
1.91	1.5032	1.7392	1.9769	3.8921
2.71	1.5486	2.1303	2.8563	3.1699
1.55	1.3658	0.4887	1.3433	2.9359
1.85	1.3631	1.7375	0.9281	1.8533
2.36	1.1869	1.7277	2.2239	2.1219
2.02	2.0725	1.622	2.3671	2.1063
1.48	1.1222	1.7987	2.1554	2.5244
2.17	1.8435	1.7245	2.4972	2.3404
1.29	1.1787	0.7549	5.3155	5.8324
1.17	0.8606	2.3209	3.4517	0.9258
1.81	0.8115	1.5959	3.0395	2.0838
1.32	1.395	1.6939	3.0864	2.0585
1.41	1.7909	1.6812	2.4484	0.9561
1.58	1.3753	1.2896	1.9011	2.4808
1.95	1.176	1.8253	4.0874	2.2904
1.2	1.5304	0.9903	2.032	2.7599
1.22	1.2939	0.4754	3.1087	2.612
4.1	1.7867	1.3998	1.502	1.8715
2.2	1.7805	1.8231	2.9547	2.2022
1.55	2.2883	2.003	2.1584	1.8916
2.65	1.4941	1.5354	2.8723	1.8317
1.74	1.6003	1.8189	1.2411	2.7926
1.5	2.0359	1.22	2.5047	1.6842
1.79	2.0199	2.777	2.2158	1.4123
1.8	1.4532	1.7319	3.5574	1.2928
0.816	2.6571	2.0484	2.7119	2.7984
1.76	1.5365	2.0985	0.4285	5.1318
2.06	1.3497	1.3775	2.9962	0.635
1.15	1.4466	1.6183	2.2935	2.2209
1.25	1.4205	1.4926	1.178	2.22
0.78	1.6759	1.7218	2.066	2.3418
0.424	1.6141	1.4443	1.9281	0.8295
1.56	2.3785	1.4032	1.8989	2.4368
1.6	1.6526	1.9856	0.7	2.0422
1.35	1.6793	1.6168	3.9282	3.8593
1.35	1.709	0.9585	1.1565	2.276
1.71	1.6367	1.4655	5.4142	1.8564
1.56	1.5934	1.6152	2.802	2.7205
1.25	1.935	1.4435	2.2461	1.89
1.49	2.0823	1.487	2.3201	1.9187
2.34	1.0122	1.2499	1.8591	2.0361
1.52	2.0615	3.5326	5.982	1.7957
1.4	0.92	1.6715	1.9253	1.4706
1.55	1.5524	1.2701	2.465	1.9131
1.63	1.5916	1.1139	1.0939	1.8143
1.83	1.7142	1.5554	1.8895	1.8412
1.71	2.0356	1.6782	1.577	2.8568
1.64	2.0438	1.4193	0.3856	2.4215
1.48	0.5085	1.7443	2.4867	1.9678
2.19	1.0866	1.4354	2.0567	1.8875
1.67	0.5939	1.8502	2.1199	1.1493
1.33	1.3034	1.5057	5.2589	2.0126
1.29	1.5735	1.7073	3.0477	1.331
1.32	2.4405	1.4369	3.9774	2.3737
2.27	1.6563	1.5004	1.8137	2.6349
1.48	2.0874	2.1275	1.8459	1.6889
1.61	2.4371	1.4747	2.8171	1.7082
1.43	1.739	1.3972	2.3155	2.2486
1.54	1.692	2.1078	1.1514	1.8012
3.19	1.7714	1.2471	2.8724	1.8622
1.97	0.5268	3.2303	2.5157	3.5406
1.93	2.5324	1.0705	2.3444	0.2235
1.85	1.5764	3.3169	3.5553	2.4014
1.65	1.1352	1.6704	2.7406	2.0206
1.36	1.2324	1.5172	3.7127	1.0152
1.29	2.1885	1.6786	2.2324	1.2368
2.22	1.2108	1.7716	2.0636	1.8809
2.11	1.4026	1.0988	2.7672	3.5433
2.55	1.192	1.364	3.9429	1.2547
1.53	1.5276	1.6881	3.5941	1.446
1.24	2.0615	2.2124	2.8831	0.5819
2.24	2.0847	2.6507	1.2716	1.2505
2.38	1.8006	1.4298	6.6602	2.4447
1.46	2.3179	3.2117	4.1692	1.9865
2.12	1.998	2.1487	2.2392	2.3665
1.52	1.5145	1.4615	4.4708	1.3219
1.96	1.0613	1.4687	0.7565	2.5508
2.41	1.7439	1.6627	2.5436	2.119
1.94	1.9486	1.9328	4.0372	0.8587
0.361	1.8581	1.662	2.4022	2.5661
1.82	1.5919	1.5084	3.0232	1.7594
1.47	1.5966	1.6973	3.603	4.7816
2.02	1.4069	1.3985	6.2902	1.8181
1.63	2.1847	2.5493	2.3407	1.9952
2.56	2.0375	1.981	1.8973	0.8783
1.56	1.3575	1.4979	2.1775	1.2842
3.42	1.4034	2.3296	2.6993	1.6998
1.1	1.6272	1.9694	2.0084	1.8852
0.859	1.5524	1.7126	0.8843	3.4447
1.94	1.7843	2.1809	3.1983	4.1115
2.09	2.0518	1.4103	5.9061	2.1872
1.34	1.6824	3.2744	1.6293	1.343
1.6	1.2755	1.9917	5.1148	3.9825
1.37	1.8507	1.525	11.0405	3.9992
1.63	1.4626	1.6343	2.9935	1.9812
2.09	1.5519	2.1229	4.4172	3.6161
1.54	1.7423	1.6747	2.0806	2.0416
0.387	1.6472	1.8944	4.7017	2.8413
2.34	1.7064	2.2415	1.0546	2.8206
0.864	1.1865	1.7873	1.5217	1.5627
1.08	1.433	1.4798	2.1358	2.2264
1.68	1.2902	1.2251	3.4809	1.8143
1.48	1.4625	1.9812	2.472	2.26
1.36	1.2149	1.8884	3.7915	2.1012
1.61	1.3261	1.934	0.5485	1.4184
1.91	1.3575	1.0747	1.5522	2.4289
1.33	2.0947	4.2215	0.5693	1.2427
1.38	3.8209	4.8048	1.3131	2.0856
2.01	1.9404	1.8583	1.8401	2.6394
1.77	1.978	2.5386	1.7591	3.0603
1.62	0.5454	1.5324	2.8928	1.5988
1.78	1.5339	1.5949	1.6578	3.2459
0.575	1.9207	1.6601	2.6686	1.9724
0.526	1.8162	1.539	3.2693	0.949
1.39	2.1925	1.1645	2.4916	1.9959
1.84	2.281	2.2594	2.2167	1.5522
1.23	2.625	1.8365	2.7714	2.5062
1.96	1.1892	1.6452	2.9392	0.8036
1.38	1.5699	1.79	3.0637	3.3549
1.33	2.2792	1.7146	1.5567	3.4449
1.65	1.8469	1.3163	3.4856	1.4979
1.49	1.3463	1.4349	2.0479	1.7253
1.78	1.3216	0.183	0.846	2.5502
2.06	1.5049	1.5506	1.6239	1.6969
2.9	2.1766	1.5898	1.6231	2.3646
1.35	1.8104	1.3719	2.097	2.5631
1.17	2.1809	1.2952	2.1839	1.4508
2.5	1.6644	1.1737	1.2802	3.4428
1.81	1.3098	2.0121	0.828	1.8259
1.14	1.7929	2.2581	2.3995	8.9154
1.77	1.3498	1.798	4.6947	3.0392
0.358	1.6397	1.7834	1.6809	0.1462
0.695	2.2579	2.2217	4.3843	1.778
1.83	1.3386	2.0304	2.5542	1.8773
0.412	1.5361	1.6399	2.4535	0.4554
1.12	1.9028	2.1753	3.0018	0.4443
1.43		1.884	2.8309	1.8959
1.74		1.7665	1.8312	1.7943
2.6		1.5323	2.3071	2.4969
1.57		1.7955	6.3203	1.6616
1.36		1.6619	3.0885	1.0956
1.85		1.6153	8.3393	2.0765
1.39		0.6745	3.6599	4.8081
1.4		1.9088	2.1502	2.2925
3.07		1.704	3.0122	2.8037
1.68		2.1386	1.0849	2.8278
1.78		3.4861	1.6982	2.3145
2.33		2.0039	1.2416	2.2894
1.48		0.9887	3.8699	2.1591
1.62		1.0911	2.6922	3.6483
1.37		1.8387	2.8753	1.9944
1.84		1.6925	2.6272	1.376
1.28		1.9324	2.4481	3.1993
1.57		1.0469	3.2648	2.5896
1.55		0.613	3.0902	1.8786
1.46		1.7992	3.2931	2.6264
1.46		2.2345	3.3873	1.2476
1.75		2.3799	3.351	2.2506
1.44		1.3701	2.8633	2.5323
1.28		1.7467	2.5662	2.1521
1.97		2.2082	2.1414	3.3637
1.34		2.1525	3.6111	2.1857
2.41		2.0722	2.7704	2.2809
1.43		2.2191	3.6092	2.0231
		1.7942	1.4802	2.5289
		2.6998	4.4028	2.111
		2.1244	3.919	1.5283
		1.783	3.3894	1.6454
		1.5722	4.2629	2.1056
		2.0506	3.3465	6.5073
		2.0633	4.889	2.6412
		1.7409	2.9538	1.5592
		1.2452	3.1326	2.4324
		2.2372	2.5198	2.4497
		1.7078	5.034	2.4305
		1.201	3.0091	1.8482
		2.0114	3.2793	1.8931
		1.7427		2.3823
		1.2109		2.1487
		1.6206		3.2298
		1.6839		2.428
		1.7103		0.8711
		2.0421		2.4997
		2.2894		5.3124
		1.9625		2.3001
		2.0885		2.0665
		1.9614		4.0808
		1.3615		2.3532
		1.5958		1.9489
		2.0376		2.3423
		1.2698		1.7213
		2.3624		2.363
		1.6361		2.102
		1.341		2.1724
		1.0718		3.6382
		1.7863		1.5349
		1.742		2.149
		2.4719		2.1025
		1.7577		3.1866
		1.5476		2.9601
		1.5531		2.357
		3.5445		1.5501
		3.6374		2.2968
		1.6575		3.3982
		2.4466		2.7144
		1.5616		4.4179
		2.1063		1.7597
		0.9898		2.0875
		1.1141		2.4513
		1.9996		2.3969
		1.0294		2.1704
		0.584		2.1169
		1.6529		2.3438
		1.6735		3.13
		1.6594		2.3675
		1.8024		3.6001
		0.4127		2.5312
		1.7216		2.6699
		1.2661		1.9473
		1.4553		3.6329
		1.6484		3.6743
		2.1649		6.0075
		2.1625		1.3643
		1.8762		1.8213
		1.8125		3.5137
		1.7439		2.8819
		1.0054		3.333
		1.0809		2.9979
		1.6255		2.0972
		1.429		3.5113
		1.143		2.054
		1.5274		3.7069
		1.4771		2.146
		1.5228		3.0637
		2.496		2.5712
		1.791		2.848
		1.4903		2.2354
		1.6894		2.1199
		2.4647		9.2418
		1.2802		1.5754
		0.5091		2.2744
		2.0034		1.7853
		1.4358		2.2975
		1.4319		2.1228
		1.361		2.4217
		0.3984		2.032
		2.8063		2.2439
		1.8224		2.0692
		1.2931		2.9915
		1.2405		1.1396
		1.9432		2.6894
		1.5667		3.2565
		1.6238		2.8422
		2.1147		0.8319
		1.3036		1.9458
		1.3972		1.4887
		2.0243		1.6848
		1.9252		1.6756
		1.5462		2.5976
		1.849		6.1217
		3.2923		2.704
		2.2582		2.9785
		1.5548		2.4624
		1.1814		2.6058
		1.548		2.3275
		1.5679		6.1255
		0.9671		4.38
		1.1139		2.6313
		1.2121		3.3665
		0.4531		1.7103
		1.4923		1.9763
		1.727		3.4984
		1.2687		1.727
		1.3057		1.4248
		1.9434		1.9382
		1.7069		2.5769
		1.6871		1.9597
				2.4602
				2.8188
				1.6665
				1.8168
				2.4592
				1.7175
				1.09
				2.8379
				5.9992
				2.9593
				2.9914
				1.6786
				2.345
				1.6453
				2.7934
				2.0982
				1.8043
				2.9472
				5.1571
				2.641
				3.2372
				2.0878
				2.7797
				2.3456
				1.4386
				2.4237
				4.3586
				1.614
				2.1814
				2.1338
				1.8705
				2.7096
				1.8432
				1.6528
				2.966
				1.9955
				2.147
				2.4493
				1.5598
				1.3946
				9.1599
				1.5829
				1.563
				2.097
				2.2672
				3.3604
				2.138
				2.0637
				7.8973
				1.5317
				4.4236
				2.667
				2.0624
				5.1029
				2.1096
				1.8509
				1.6799
				5.5548
				2.3301
				4.6251
				1.832
				1.2653
				1.2608
				2.5764
				1.0158
				2.1255
				5.664
				1.6216
				2.4133
				2.9634
				2.393
				1.7967
				1.928
				6.2677
				3.0581
				1.9046
				2.1327
				3.8788
				2.3307
				1.8137
				2.0713
				1.3368
				1.6031
				1.8945
				1.0909
				1.809
				1.6041
				2.7207
				2.0022
				3.6773
				2.5129
				4.5834

## Sheet: Fig1E
Source data for Fig 1E
Cell length distribution of WT and mutant DHFR strains at 40/42C
WT	W133V	V75H+I155A	I91L+W133V	V75H+I91L+I155A				N
2.83	4.5878	2.648	6.0378	1.4923			WT	179
1.5612	4.9759	5.3502	3.5372	10.7281			W133V	142
1.9498	0.9499	2.7766	2.4334	7.1567			V75H+I155A	67
1.6809	2.7857	11.8235	3.2832	1.6318			I91L+W133V	178
0.5759	4.0577	3.544	4.9367	5.3486			V75H+I91L+I155A	182
1.7767	3.9671	6.3525	2.7057	4.682
1.0505	1.1501	2.72	3.6438	5.2229
4.6466	5.2649	4.0386	1.9404	4.4213
1.6779	3.1681	5.2917	4.0652	3.8681
4.2421	3.5197	2.5372	3.1216	6.7667
1.9824	2.2813	3.6397	5.5913	5.3005
1.5223	1.9369	2.5958	3.5385	3.4432
1.4832	2.5365	1.7454	4.762	6.3266
2.2438	2.5075	1.4941	3.2479	4.0431
2.304	1.553	5.3459	1.5828	3.4016
1.6592	0.3666	5.3145	1.3715	10.3084
1.7424	1.4907	2.8039	4.0932	1.3773
1.6493	9.635	6.5925	2.9932	2.4903
1.9243	7.8967	5.1055	1.36	7.8595
1.3095	1.1738	3.3246	3.4749	2.4661
1.7846	1.5456	2.9445	6.9171	1.7848
1.626	5.7109	1.7379	0.5742	4.4336
2.7689	0.7318	6.5561	3.4196	5.9801
1.7854	4.4847	5.6493	5.0965	1.8351
1.6345	1.3473	4.1505	2.866	6.8794
4.4646	1.716	5.0624	2.641	4.2941
1.628	1.5689	1.5328	4.1768	9.5445
2.0333	1.7443	6.701	9.9344	4.5495
2.6346	1.2142	3.1956	5.1735	10.449
2.0638	1.1158	5.2653	4.8339	5.5896
1.7314	3.584	1.2429	3.7021	3.415
1.9066	5.8981	5.6875	4.3024	3.2642
1.5421	3.8021	7.8328	4.3621	4.4727
1.3098	6.5635	3.7729	4.2791	3.8304
1.7478	4.8417	3.0848	4.7132	2.7618
1.8961	1.9209	3.2848	3.0595	5.7796
2.1145	11.3805	2.6954	2.0926	4.6073
2.6457	8.2777	5.7067	3.3277	5.5464
1.3535	1.3921	4.9425	3.2726	7.4836
1.0781	4.3324	2.2495	4.0251	5.8656
1.5951	3.1556	12.9585	2.8123	6.2379
1.5212	2.8617	8.1686	5.87	6.5291
1.8075	5.0823	3.3221	5.61	2.467
2.2238	2.9231	2.876	4.4689	5.7337
2.5999	3.9913	4.8988	4.7543	3.5078
2.6037	6.6523	2.8253	5.6277	5.8325
4.3018	2.7212	2.4393	5.7674	6.5079
2.7643	1.158	5.933	4.6144	3.8252
2.2891	3.464	6.1882	3.23	7.3168
2.0438	8.2952	5.8129	5.1164	2.5407
2.0617	3.9238	3.9846	6.5811	2.6955
1.6998	2.9537	2.7002	4.4256	5.8813
1.769	9.528	5.7256	3.8058	5.1705
2.0983	5.2792	1.8726	4.5048	3.9023
1.5448	3.8682	3.097	2.3601	4.7376
1.1311	4.3814	2.4438	6.5302	5.0624
1.3318	4.9048	2.7074	3.9563	3.2593
1.1366	6.0194	11.7644	4.7866	4.0535
0.4856	4.0319	3.7842	0.7786	3.2486
1.5905	3.3537	11.3196	2.7755	3.2899
2.5561	5.7877	5.5858	3.9242	3.95
1.8481	2.5274	5.5829	4.6199	8.6525
0.5765	5.6868	4.194	6.0413	6.8072
1.2501	6.2645	5.1765	10.1863	3.0419
2.6961	2.9384	3.1416	1.6294	4.0235
2.2336	3.0288	3.8369	1.8065	0.4345
2.3735	0.5942	4.1645	4.5986	4.2902
1.3502	2.9534		3.7135	4.3398
1.844	1.9239		0.1709	3.5398
1.6498	2.6198		1.5307	4.2814
2.1111	2.6125		4.8522	3.0484
1.2488	2.3598		3.3013	2.9363
1.6331	2.9777		2.694	1.8695
1.6268	2.9349		3.5998	0.1483
1.8227	2.9746		2.3746	1.8154
1.7234	3.0788		4.4731	1.992
1.4972	2.5786		4.5544	1.7138
1.3735	1.8365		2.6379	2.031
1.9252	0.5526		5.5318	3.5412
1.3478	3.2228		2.5619	8.1256
2.4045	1.3921		5.3918	1.7288
2.4014	3.1364		3.1405	4.317
1.7258	3.2652		4.9748	2.0367
1.8534	4.6535		8.0522	3.2863
1.4064	3.4581		2.163	2.4321
1.3023	1.3489		1.5413	6.297
1.7161	2.1179		3.939	5.4009
4.904	3.5331		3.0115	1.7587
2.0275	5.9998		4.0033	6.7322
1.6621	2.1792		3.759	3.2903
1.5251	3.0055		3.9099	1.848
1.8078	2.5208		4.7278	3.31
1.4928	2.0726		1.534	4.9273
1.8436	1.2606		4.0805	2.1195
1.5957	1.4376		1.1732	2.5346
2.0369	2.152		3.4211	3.5602
1.7032	2.4772		3.1411	3.0644
1.4286	2.4925		2.6639	0.7501
1.5184	15.1153		3.4503	3.6816
1.3442	2.2322		2.1391	2.5168
1.1553	3.2593		2.8126	2.8426
2.3905	4.8064		3.3043	3.4799
1.7954	5.0555		5.3023	5.5989
2.9707	5.411		4.9288	2.0664
1.994	0.2389		2.8794	6.5338
2.1275	4.6316		3.1125	1.6503
1.586	3.8812		3.3187	4.7316
1.5039	2.2565		0.978	2.9744
1.9771	2.5246		2.7059	3.2061
1.6998	2.8583		5.4993	0.4071
6.0308	0.9156		4.1149	3.8299
1.8344	4.4841		3.613	2.6073
1.5919	2.7509		6.0486	5.6826
1.9524	2.8108		2.4298	1.0471
1.0949	3.2182		2.3621	5.2474
2.0548	8.7339		2.4014	2.1701
1.6857	11.0318		2.4516	5.0084
3.9068	3.3966		2.3607	5.2105
1.7515	2.8714		4.0419	3.5784
1.6313	1.3002		3.2102	2.1003
1.3512	4.7084		2.9326	3.8738
1.6862	7.5151		0.35	2.5817
5.8788	1.3674		1.7577	4.2692
2.118	4.4505		6.9938	4.5248
1.8723	3.3372		0.8656	2.9393
1.6007	3.0115		4.1718	1.5936
1.8161	7.759		2.2388	5.4907
2.4739	6.4807		2.4744	2.2377
1.4887	12.2204		2.5543	4.1994
1.4701	6.8161		2.5642	4.4419
1.5107	2.9582		1.9906	6.4641
2.3154	3.9029		3.0256	5.2478
2.0579	4.1081		4.0897	5.0296
1.5863	5.4786		4.5456	3.2883
2.5336	3.943		3.744	7.4102
1.6732	10.4299		7.2575	4.9572
1.872	1.6997		6.126	6.8756
1.8474	7.0449		1.6305	4.581
2.191	4.9473		4.7478	8.7831
1.985	3.457		2.0269	3.741
1.4659	6.0722		1.8197	3.9154
1.9144	5.0831		2.846	3.2775
1.9196			3.8145	9.1711
1.4631			3.1758	4.0066
2.0864			1.6048	2.5038
2.4139			5.7553	5.9889
1.8646			3.4555	0.5483
1.3371			4.3718	3.7736
1.528			4.1048	7.4717
1.5389			1.7451	1.9268
3.7104			3.4497	2.8286
1.2479			2.0234	4.3729
1.7064			1.9803	7.1556
2.1456			0.9763	4.0099
2.687			4.5405	2.5462
1.2869			3.3124	0.4917
2.3508			2.9627	3.161
1.666			2.4321	3.274
1.212			0.47	3.9951
1.9589			1.9785	3.9553
1.6966			2.1695	19.0487
1.4243			2.1701	2.1967
1.6105			1.4757	3.0719
1.8701			3.7289	1.6682
2.0042			6.9529	0.4381
3.403			2.8139	2.8598
1.353			6.1581	3.0725
1.3054			5.505	1.6931
1.8084			4.1102	1.466
2.0218			4.3073	1.7795
1.6024			3.072	1.9672
2.8132			4.2151	5.2901
1.411			5.4782	5.1001
1.7244			4.4529	1.0342
1.379			5.0804	3.2172
1.3135			2.7705	1.3494
1.7356			1.246	0.3929
2.8602			3.0633	2.2725
1.9673				2.9948
				2.602
				2.3174
				2.9367

## Sheet: Fig1F
Source data for Fig 1F
Cell length distributions when WT DHFR is expressed from pBAD plasmid on mutant DHFR strains													N
WT	WT+pBAD-WT	W133V	W133V+pBAD-WT	V75H+I155A	V75H+I155A+pBAD-WT	I91L+W133V	I91L+W133V_pBAD-WT	V75H+I91L+I155A	V75H+I91L+I155A+pBAD-WT			WT	179
2.83	1.135	4.5878	0.6987	2.648	2.3715	6.0378	1.1505	1.4923	1.9536			WT+pBAD-WT	187
1.5612	3.7156	4.9759	0.4207	5.3502	1.9496	3.5372	3.3564	10.7281	1.8681			W133V	142
1.9498	1.7913	0.9499	1.5719	2.7766	2.4009	2.4334	1.5541	7.1567	1.7575			W133V+pBAD-WT	258
1.6809	2.4535	2.7857	1.4497	11.8235	2.1752	3.2832	1.1984	1.6318	1.3701			V75H+I155A	67
0.5759	4.365	4.0577	2.4701	3.544	1.7212	4.9367	1.646	5.3486	2.095			V75H+I155A+pBAD-WT	200
1.7767	1.7194	3.9671	0.9524	6.3525	1.9256	2.7057	1.6526	4.682	1.6213			I91L+W133V	178
1.0505	3.0741	1.1501	0.8899	2.72	2.2784	3.6438	2.2455	5.2229	3.8972			I91L+W133V_pBAD-WT	289
4.6466	3.3069	5.2649	1.4525	4.0386	3.001	1.9404	1.3304	4.4213	1.3805			V75H+I91L+I155A	182
1.6779	2.4103	3.1681	1.7407	5.2917	1.8758	4.0652	1.3909	3.8681	1.6145			V75H+I91L+I155A+pBAD-WT	367
4.2421	2.6639	3.5197	1.7646	2.5372	1.5738	3.1216	1.3855	6.7667	1.4893
1.9824	1.0575	2.2813	2.1182	3.6397	1.0618	5.5913	1.3953	5.3005	1.5854
1.5223	3.0121	1.9369	2.6302	2.5958	2.1507	3.5385	2.2451	3.4432	1.8327
1.4832	1.9379	2.5365	1.4442	1.7454	1.5315	4.762	0.6689	6.3266	2.6762
2.2438	2.1749	2.5075	0.5799	1.4941	1.3026	3.2479	1.7484	4.0431	1.5555
2.304	1.4343	1.553	2.2856	5.3459	2.5579	1.5828	1.9221	3.4016	1.674
1.6592	1.9754	0.3666	1.6455	5.3145	1.5976	1.3715	1.9454	10.3084	1.7943
1.7424	2.8111	1.4907	2.0186	2.8039	1.1577	4.0932	1.7087	1.3773	1.8347
1.6493	1.1901	9.635	1.3312	6.5925	1.176	2.9932	2.177	2.4903	2.4765
1.9243	2.383	7.8967	0.2867	5.1055	1.2472	1.36	1.3894	7.8595	1.7926
1.3095	0.43	1.1738	2.9465	3.3246	1.1198	3.4749	1.6854	2.4661	1.4449
1.7846	2.785	1.5456	1.774	2.9445	1.1859	6.9171	1.4184	1.7848	1.6336
1.626	2.4146	5.7109	1.5687	1.7379	1.9994	0.5742	1.9815	4.4336	2.2951
2.7689	2.094	0.7318	1.398	6.5561	2.0088	3.4196	1.677	5.9801	1.5564
1.7854	2.4826	4.4847	1.8736	5.6493	1.6171	5.0965	2.3245	1.8351	2.0489
1.6345	2.4893	1.3473	1.7854	4.1505	1.5858	2.866	1.2089	6.8794	1.7698
4.4646	1.9384	1.716	1.8719	5.0624	1.4095	2.641	1.8114	4.2941	2.1681
1.628	2.206	1.5689	1.4952	1.5328	1.1668	4.1768	1.4387	9.5445	1.7194
2.0333	2.6507	1.7443	1.0534	6.701	0.5733	9.9344	2.1678	4.5495	1.6937
2.6346	1.2957	1.2142	4.6453	3.1956	2.1843	5.1735	1.6488	10.449	1.8742
2.0638	2.7875	1.1158	1.6353	5.2653	1.1285	4.8339	2.1502	5.5896	1.3457
1.7314	2.3854	3.584	1.4679	1.2429	1.5377	3.7021	1.9159	3.415	2.4046
1.9066	1.3219	5.8981	1.5949	5.6875	1.2849	4.3024	2.1075	3.2642	1.2207
1.5421	2.5839	3.8021	2.7329	7.8328	1.3299	4.3621	1.6339	4.4727	2.2168
1.3098	1.4898	6.5635	1.2571	3.7729	2.8149	4.2791	2.1024	3.8304	2.0228
1.7478	1.8156	4.8417	1.2243	3.0848	1.2821	4.7132	1.8324	2.7618	1.3531
1.8961	1.0583	1.9209	1.529	3.2848	1.1506	3.0595	1.9425	5.7796	1.6013
2.1145	0.9693	11.3805	2.2013	2.6954	0.9651	2.0926	2.0605	4.6073	1.8258
2.6457	1.6496	8.2777	1.9158	5.7067	2.1629	3.3277	2.5254	5.5464	2.2662
1.3535	1.439	1.3921	1.3476	4.9425	1.516	3.2726	2.4493	7.4836	2.7804
1.0781	1.2881	4.3324	2.4422	2.2495	1.529	4.0251	1.8753	5.8656	1.6191
1.5951	1.8353	3.1556	1.6361	12.9585	2.4422	2.8123	1.4604	6.2379	2.2923
1.5212	1.6274	2.8617	2.4859	8.1686	1.5395	5.87	3.3807	6.5291	1.6734
1.8075	2.2239	5.0823	1.359	3.3221	1.9978	5.61	1.6968	2.467	4.0317
2.2238	4.128	2.9231	1.6549	2.876	1.6387	4.4689	1.5276	5.7337	1.4584
2.5999	1.898	3.9913	1.806	4.8988	0.9896	4.7543	1.6398	3.5078	1.3062
2.6037	2.1995	6.6523	1.8095	2.8253	1.5973	5.6277	2.1647	5.8325	1.1137
4.3018	2.6769	2.7212	2.3414	2.4393	2.7519	5.7674	1.2697	6.5079	2.1187
2.7643	2.3912	1.158	2.6973	5.933	2.4764	4.6144	1.1681	3.8252	1.4608
2.2891	2.4326	3.464	2.3715	6.1882	1.4696	3.23	2.3832	7.3168	2.0121
2.0438	1.5202	8.2952	1.5276	5.8129	1.5817	5.1164	1.942	2.5407	1.8676
2.0617	1.0723	3.9238	2.2649	3.9846	1.4591	6.5811	1.526	2.6955	1.5324
1.6998	1.4819	2.9537	1.5964	2.7002	1.7707	4.4256	1.3399	5.8813	1.3526
1.769	2.862	9.528	1.5006	5.7256	2.2154	3.8058	1.4591	5.1705	1.4431
2.0983	1.7181	5.2792	1.5469	1.8726	2.7094	4.5048	0.4253	3.9023	1.6108
1.5448	0.5588	3.8682	1.0397	3.097	1.5265	2.3601	0.7962	4.7376	4.0469
1.1311	0.4575	4.3814	1.5178	2.4438	2.3268	6.5302	1.9153	5.0624	1.4
1.3318	1.43	4.9048	3.1663	2.7074	1.5698	3.9563	1.2743	3.2593	1.6406
1.1366	2.0009	6.0194	1.9957	11.7644	1.866	4.7866	2.5671	4.0535	1.3676
0.4856	1.7578	4.0319	1.5896	3.7842	2.2247	0.7786	1.3656	3.2486	7.2039
1.5905	1.7015	3.3537	2.9076	11.3196	2.4041	2.7755	1.1244	3.2899	2.6026
2.5561	3.1043	5.7877	1.7161	5.5858	1.2444	3.9242	2.6874	3.95	1.382
1.8481	1.2793	2.5274	1.0467	5.5829	2.1298	4.6199	1.2702	8.6525	2.0921
0.5765	1.0606	5.6868	1.4779	4.194	1.5315	6.0413	1.2877	6.8072	1.5534
1.2501	2.3514	6.2645	1.4745	5.1765	1.5309	10.1863	1.4824	3.0419	1.6148
2.6961	0.8563	2.9384	1.6457	3.1416	1.7022	1.6294	0.3742	4.0235	1.4345
2.2336	1.3932	3.0288	2.2081	3.8369	2.1189	1.8065	1.5152	0.4345	1.5383
2.3735	1.2407	0.5942	1.5668	4.1645	1.7274	4.5986	1.5184	4.2902	3.7804
1.3502	0.4921	2.9534	1.8739		0.3851	3.7135	1.7332	4.3398	1.994
1.844	1.4476	1.9239	1.8076		0.9638	0.1709	2.4706	3.5398	2.002
1.6498	1.7012	2.6198	1.826		1.9805	1.5307	2.2383	4.2814	1.6029
2.1111	1.7858	2.6125	1.6569		2.7188	4.8522	1.1413	3.0484	1.2991
1.2488	2.7926	2.3598	2.781		1.7523	3.3013	2.9771	2.9363	2.2544
1.6331	2.098	2.9777	2.242		1.2558	2.694	2.2076	1.8695	2.9086
1.6268	3.3649	2.9349	2.2123		0.7491	3.5998	1.5975	0.1483	1.4546
1.8227	1.9432	2.9746	2.2981		2.1836	2.3746	2.4995	1.8154	1.1315
1.7234	2.0885	3.0788	2.0743		2.0145	4.4731	2.4766	1.992	2.0878
1.4972	1.4761	2.5786	1.471		1.8737	4.5544	1.6518	1.7138	2.2978
1.3735	1.5164	1.8365	1.4529		2.1595	2.6379	1.6844	2.031	2.5724
1.9252	1.9884	0.5526	2.0117		0.3581	5.5318	1.5511	3.5412	1.71
1.3478	1.5226	3.2228	2.4201		1.2579	2.5619	1.2668	8.1256	1.883
2.4045	1.3384	1.3921	1.8535		1.4863	5.3918	2.7996	1.7288	3.0275
2.4014	1.6867	3.1364	1.9784		1.3981	3.1405	1.716	4.317	1.4121
1.7258	2.6038	3.2652	2.676		1.6881	4.9748	1.3781	2.0367	2.2292
1.8534	3.0936	4.6535	1.6493		1.0245	8.0522	1.4445	3.2863	2.3332
1.4064	1.7574	3.4581	2.6315		1.5321	2.163	3.2438	2.4321	1.5872
1.3023	2.3907	1.3489	2.117		0.7688	1.5413	0.3007	6.297	1.8455
1.7161	1.9496	2.1179	2.2573		1.7072	3.939	1.6276	5.4009	1.6865
4.904	2.3449	3.5331	3.7547		1.668	3.0115	1.912	1.7587	1.6294
2.0275	2.3891	5.9998	1.9497		1.0537	4.0033	1.6272	6.7322	1.5743
1.6621	2.436	2.1792	1.5186		1.4034	3.759	2.2539	3.2903	1.394
1.5251	1.2724	3.0055	5.3381		1.3124	3.9099	1.44	1.848	1.1353
1.8078	2.5093	2.5208	1.6903		1.293	4.7278	3.8145	3.31	1.3672
1.4928	2.4201	2.0726	2.9987		1.4992	1.534	0.5752	4.9273	1.3883
1.8436	2.1036	1.2606	1.7743		1.7764	4.0805	1.9141	2.1195	2.277
1.5957	1.8003	1.4376	3.0493		1.5392	1.1732	2.4178	2.5346	1.7833
2.0369	1.8968	2.152	2.5364		1.6173	3.4211	2.664	3.5602	1.3729
1.7032	2.0907	2.4772	1.8076		2.156	3.1411	1.8479	3.0644	1.8098
1.4286	3.3182	2.4925	3.6417		1.6552	2.6639	1.793	0.7501	3.5103
1.5184	2.8579	15.1153	4.2119		1.6054	3.4503	2.7024	3.6816	1.4982
1.3442	2.5357	2.2322	1.3469		2.1016	2.1391	2.0732	2.5168	1.5567
1.1553	2.2735	3.2593	2.5971		2.1802	2.8126	1.9963	2.8426	0.938
2.3905	1.9101	4.8064	1.9654		1.6324	3.3043	1.9917	3.4799	0.4209
1.7954	2.1865	5.0555	1.6658		1.2227	5.3023	2.0221	5.5989	1.4012
2.9707	4.4865	5.411	1.8145		1.3985	4.9288	2.409	2.0664	1.702
1.994	2.8406	0.2389	1.643		1.9046	2.8794	2.2062	6.5338	4.0962
2.1275	3.4243	4.6316	2.162		2.4686	3.1125	1.4955	1.6503	1.785
1.586	1.2711	3.8812	1.6839		1.6983	3.3187	1.0799	4.7316	1.6521
1.5039	2.0835	2.2565	1.6662		1.4674	0.978	0.3949	2.9744	1.3202
1.9771	2.2456	2.5246	2.1559		1.1793	2.7059	1.7742	3.2061	1.6491
1.6998	1.1337	2.8583	1.7264		0.9863	5.4993	1.497	0.4071	2.1878
6.0308	2.6214	0.9156	3.5055		1.3606	4.1149	1.6313	3.8299	1.4745
1.8344	2.3753	4.4841	2.189		1.8997	3.613	2.0628	2.6073	2.2896
1.5919	2.4758	2.7509	1.2584		1.6277	6.0486	1.3445	5.6826	1.8801
1.9524	2.7491	2.8108	1.7303		1.2806	2.4298	1.3164	1.0471	1.4391
1.0949	2.9551	3.2182	1.4098		1.2034	2.3621	1.2443	5.2474	1.3334
2.0548	2.5812	8.7339	1.0284		1.8752	2.4014	2.4527	2.1701	1.4552
1.6857	1.6338	11.0318	1.7457		2.2558	2.4516	1.7721	5.0084	1.5371
3.9068	3.5229	3.3966	1.6175		2.6121	2.3607	2.2856	5.2105	1.6592
1.7515	1.4704	2.8714	1.6621		1.526	4.0419	1.4073	3.5784	1.436
1.6313	3.1045	1.3002	0.9188		2.1253	3.2102	1.7011	2.1003	1.3344
1.3512	1.9741	4.7084	2.0691		3.283	2.9326	2.7233	3.8738	1.7485
1.6862	2.4002	7.5151	2.1392		1.5632	0.35	1.6782	2.5817	1.3133
5.8788	2.4576	1.3674	1.532		1.7823	1.7577	1.5376	4.2692	1.3318
2.118	8.5127	4.4505	2.3751		1.1648	6.9938	2.8363	4.5248	0.935
1.8723	2.2955	3.3372	2.8106		2.3129	0.8656	0.6864	2.9393	1.8149
1.6007	2.7359	3.0115	2.3122		1.1019	4.1718	1.4827	1.5936	1.7807
1.8161	1.8862	7.759	1.7034		1.0977	2.2388	1.7164	5.4907	1.8479
2.4739	1.5916	6.4807	1.3846		2.3719	2.4744	1.7676	2.2377	2.2911
1.4887	1.6032	12.2204	4.0359		1.5287	2.5543	2.3149	4.1994	1.3437
1.4701	2.5114	6.8161	1.831		1.5223	2.5642	1.8037	4.4419	1.2819
1.5107	2.7868	2.9582	2.7834		2.0617	1.9906	1.8672	6.4641	2.1963
2.3154	2.686	3.9029	2.4399		1.9484	3.0256	2.9822	5.2478	1.9934
2.0579	1.8403	4.1081	1.4734		1.5021	4.0897	1.4756	5.0296	1.4292
1.5863	1.4094	5.4786	1.9645		2.6256	4.5456	3.7458	3.2883	1.7043
2.5336	3.2617	3.943	1.812		1.548	3.744	2.0607	7.4102	1.7227
1.6732	2.8713	10.4299	1.2928		1.7504	7.2575	1.6499	4.9572	1.5863
1.872	2.7706	1.6997	2.0227		2.0088	6.126	1.5384	6.8756	2.0996
1.8474	1.6355	7.0449	2.1952		1.5101	1.6305	2.3045	4.581	1.9001
2.191	2.6008	4.9473	2.6529		1.7729	4.7478	1.3819	8.7831	1.9805
1.985	2.2851	3.457	2.4022		1.8063	2.0269	1.7296	3.741	1.7248
1.4659	1.4035	6.0722	1.6264		2.4988	1.8197	0.4311	3.9154	2.32
1.9144	2.9209	5.0831	4.4951		2.7378	2.846	1.4971	3.2775	1.4474
1.9196	1.5033		1.535		2.2527	3.8145	1.622	9.1711	4.6466
1.4631	3.3045		1.6233		1.9367	3.1758	1.6315	4.0066	1.8467
2.0864	1.9722		1.7521		1.5211	1.6048	1.3064	2.5038	1.4314
2.4139	3.6613		1.7166		2.0317	5.7553	1.6788	5.9889	1.4574
1.8646	2.2986		1.2867		1.6097	3.4555	2.4031	0.5483	2.0691
1.3371	1.6168		1.619		1.3356	4.3718	0.767	3.7736	1.8323
1.528	1.7012		1.6363		1.061	4.1048	1.05	7.4717	1.5456
1.5389	2.9155		2.3573		1.626	1.7451	1.1746	1.9268	1.5908
3.7104	1.3407		1.6345		2.6225	3.4497	1.9957	2.8286	1.6213
1.2479	2.9213		2.3077		1.6325	2.0234	1.8942	4.3729	2.0003
1.7064	1.302		1.9711		1.4845	1.9803	1.5199	7.1556	1.4143
2.1456	1.8257		2.0833		1.4556	0.9763	0.5048	4.0099	1.3262
2.687	2.0147		2.4307		1.448	4.5405	1.256	2.5462	2.6098
1.2869	1.9657		2.5547		1.4253	3.3124	1.8435	0.4917	1.832
2.3508	1.8778		2.4438		1.9004	2.9627	1.6173	3.161	2.0696
1.666	1.9006		2.0467		1.2482	2.4321	1.7758	3.274	1.6945
1.212	0.6354		1.2255		1.831	0.47	2.478	3.9951	1.5313
1.9589	2.245		1.4581		0.3044	1.9785	1.5485	3.9553	1.9013
1.6966	1.866		1.6622		3.9196	2.1695	2.311	19.0487	1.7247
1.4243	1.9269		2.9238		1.5498	2.1701	1.481	2.1967	2.3034
1.6105	2.1732		2.2148		1.9926	1.4757	1.2166	3.0719	1.5163
1.8701	2.0624		1.7177		2.0726	3.7289	1.426	1.6682	2.0194
2.0042	1.5674		2.7452		1.2798	6.9529	1.5878	0.4381	3.8212
3.403	1.8715		1.9324		1.3067	2.8139	1.5966	2.8598	1.9639
1.353	1.3826		1.809		1.6904	6.1581	1.7855	3.0725	1.5041
1.3054	2.3035		2.1686		1.1506	5.505	1.6049	1.6931	1.9706
1.8084	2.0947		2.0423		1.9736	4.1102	1.5852	1.466	4.5027
2.0218	1.9326		1.9687		1.7428	4.3073	2.1257	1.7795	1.2867
1.6024	3.5648		2.2018		3.0128	3.072	1.48	1.9672	1.9244
2.8132	1.4985		2.3095		0.9544	4.2151	1.5747	5.2901	2.0356
1.411	2.3277		1.5224		1.4751	5.4782	1.8231	5.1001	2.1663
1.7244	1.5271		3.1613		1.4464	4.4529	1.4872	1.0342	1.0803
1.379	2.1587		2.1615		1.9548	5.0804	1.8441	3.2172	1.6144
1.3135	2.5974		2.1598		2.038	2.7705	1.316	1.3494	1.9185
1.7356	0.96		1.4629		1.8977	1.246	0.9674	0.3929	1.5437
2.8602	3.3646		2.8293		1.1702	3.0633	1.6943	2.2725	1.4831
1.9673	2.1419		2.2783		1.5997		1.8421	2.9948	2.1911
	1.8551		3.4489		1.1953		1.5681	2.602	1.5384
	2.1692		1.8867		0.4573		1.4027	2.3174	2.6063
	2.0357		2.6692		1.5524		2.0935	2.9367	2.1651
	2.384		1.0862		1.8081		1.561		1.3799
	2.1785		1.9146		1.1892		1.784		1.514
	3.4534		1.8984		2.6364		2.5207		2.2415
	1.7556		1.5468		3.0986		1.5282		1.553
	2.71		1.1416		1.3227		1.2443		1.737
			1.5951		2.5869		1.5557		2.2119
			1.1196		2.6885		2.4644		1.2024
			2.5133		1.4971		1.6583		1.6857
			2.0862		1.2432		1.8493		2.0393
			2.2272		1.5679		1.404		1.5338
			3.8426		1.8465		1.8951		1.3128
			1.7444		2.3569		1.9114		1.346
			2.5097		1.6979		2.0701		1.6726
			1.7945		1.4914		2.446		2.077
			0.5226		1.7512		0.805		2.0905
			2.5263		0.5292		0.9077		1.7616
			1.6589		1.5539		1.1566		2.2545
			1.5315		1.7807		0.5197		1.4307
			2.7809				1.5094		1.7816
			2.1275				1.637		1.6012
			1.386				2.7594		1.9928
			2.6571				1.2958		2.2772
			1.5929				1.4698		1.9667
			2.3464				0.8749		1.5844
			1.5863				0.7821		1.4667
			1.6385				1.7326		2.0657
			1.599				1.8217		2.4133
			3.0166				1.1996		1.6227
			1.7017				1.2802		1.5303
			1.6821				1.6114		2.1633
			2.2185				1.7872		1.8447
			1.9611				1.4816		2.0946
			1.2095				1.7408		1.7547
			1.163				1.2943		1.8488
			1.8019				1.9107		1.5376
			1.6162				1.2707		1.6927
			1.769				2.9491		1.7051
			1.6245				4.097		1.742
			2.1109				2.6		1.4296
			0.8196				1.269		1.2434
			0.7209				1.353		1.896
			1.9662				1.6635		1.5554
			1.1829				1.7414		1.8558
			0.8027				1.0879		1.3957
			1.6747				2.2525		1.9115
			1.7201				1.3198		2.3517
			1.4668				1.9741		1.6116
			1.3677				1.634		1.5819
			1.9763				1.3419		1.8474
			2.0794				1.724		2.9796
			2.7224				2.0262		2.3577
			1.1059				1.9867		1.3608
			1.9053				1.4194		1.7684
			2.1538				1.5613		1.7879
			1.3382				1.695		2.5579
			2.5112				1.6415		1.5196
			2.1169				0.6872		1.1398
			1.9476				1.2259		1.4181
			1.5937				0.9271		2.0758
			1.8446				1.4949		1.5123
			2.322				2.561		1.3081
			1.539				1.5526		0.7735
			1.2747				2.2412		2.9343
			2.1391				1.4744		1.5177
			2.2303				1.5265		3.104
			1.9621				2.0329		1.8527
			2.3206				1.3688		1.3901
			2.0793				2.581		0.5
			1.7207				1.7852		1.1
			1.8601				2.4041		0.9748
			7.742				1.6012		3.5833
			2.0325				1.6166		2.4867
			1.756				1.0347		1.3936
			3.0599				2.1959		1.5209
			1.7664				1.6826		1.6026
			1.6965				1.5541		1.3776
							2.0569		1.7142
							3.1513		1.5986
							1.4909		1.4862
							1.2702		2.1749
							1.2925		1.5026
							1.1083		1.4624
							1.2276		2.1354
							1.5157		1.5944
							1.4275		1.6785
							1.6074		1.1521
							1.4952		1.1991
							1.9671		1.0247
							1.1577		1.252
							0.5298		2.0086
							1.0915		1.5127
							1.7438		2.1135
							1.412		2.7141
							1.656		1.5254
							1.7395		1.6972
							2.119		1.8106
							1.6586		1.9104
							1.3515		2.0887
							0.5528		2.3081
							1.3823		1.5837
							1.5669		1.5388
							1.8428		2.4365
							1.9917		1.8605
							2.2611		1.1636
							1.84		1.4431
							1.724		1.742
							1.4914		2.4448
									1.5479
									2.3067
									1.7242
									3.247
									3.2558
									1.6649
									1.4083
									1.7333
									1.9362
									1.6608
									3.1871
									2.0865
									2.3015
									1.3239
									2.2806
									2.2111
									1.3665
									1.4372
									2.6618
									1.5613
									1.4456
									1.2656
									2.3484
									1.6011
									2.5662
									1.5782
									1.2547
									1.9574
									1.5593
									1.7484
									1.9384
									1.6137
									2.2595
									1.5953
									1.2144
									1.3275
									1.2864
									1.2955
									2.2045
									1.6237
									1.4645
									1.3711
									2.0865
									1.6679
									1.7867
									1.437
									1.6219
									1.7855
									1.5848
									1.5223
									1.8299
									1.9402
									1.5361
									1.4714
									1.4352
									1.6578
									1.348
									2.0992
									0.931
									0.4255
									2.0699
									2.1024
									2.0312
									1.6832
									1.874
									1.6561
									1.1229
									1.0958
									2.132
									1.4406
									3.7149
									1.7757
									1.8369
									1.5373
									1.7089
									1.8373
									1.81
									1.4071

## Sheet: Fig1H
Source data for Fig 1H
Cell length distributions when mutant DHFRs are expressed from pBAD plasmid on WT background
no_plasmid	pBAD-WT	pBAD-W133V	pBAD-I91L+W133V	pBAD-V75H+I91L+I155A			N
2.83	1.8373	1.7917	1.4188	2.057		no_plasmid	179
1.5612	3.6678	4.0588	1.7838	1.6466		pBAD-WT	373
1.9498	2.3224	3.684	1.8272	1.6982		pBAD-W133V	274
1.6809	1.9946	1.9732	1.2934	1.7053		pBAD-I91L+W133V	333
0.5759	1.9013	1.7043	1.3614	1.9201		pBAD-V75H+I91L+I155A	1043
1.7767	1.6794	1.2512	1.3804	1.2931
1.0505	1.5359	2.6021	1.6096	1.6927
4.6466	2.3768	4.0425	1.3178	1.3133
1.6779	1.0388	5.0134	1.1581	2.6434
4.2421	0.9751	2.3962	2.6961	1.4167
1.9824	1.3072	1.8219	1.4786	1.6182
1.5223	2.4322	0.6121	1.6463	1.3606
1.4832	1.6983	3.1064	1.7163	1.3436
2.2438	1.2795	0.5681	2.1448	2.6682
2.304	1.7954	1.2462	1.5431	1.1862
1.6592	1.6633	1.5833	2.4803	1.1977
1.7424	1.59	1.343	1.4309	1.2776
1.6493	1.4395	1.7992	2.1108	1.1494
1.9243	1.7044	1.2875	2.0347	1.6753
1.3095	1.5477	1.4852	2.6122	1.4914
1.7846	0.4713	1.6266	2.376	1.9676
1.626	1.1725	3.4539	1.5585	1.6892
2.7689	1.4669	1.4592	1.7695	2.4012
1.7854	2.3249	2.984	1.9235	2.6037
1.6345	1.5024	1.7825	1.9407	2.4706
4.4646	1.9139	1.4394	1.7374	1.4614
1.628	4.1504	2.5115	0.605	1.9318
2.0333	2.1586	1.6519	1.4426	2.5686
2.6346	6.3918	1.2346	1.7116	1.4722
2.0638	2.2477	0.6161	1.3776	2.058
1.7314	3.2216	2.4403	1.3544	1.4728
1.9066	5.1995	1.2553	1.1578	2.0905
1.5421	2.2294	2.0455	1.4499	1.4718
1.3098	3.3696	1.534	2.0686	2.161
1.7478	1.2017	1.6711	1.8663	1.6458
1.8961	1.2297	2.5937	1.5574	2.5124
2.1145	1.2129	1.5789	1.5132	1.9226
2.6457	2.9916	0.3635	1.3622	1.7934
1.3535	1.2044	1.647	1.3678	2.2274
1.0781	0.8903	1.5775	1.2655	1.7912
1.5951	3.6254	2.431	1.4301	2.086
1.5212	1.6762	1.4723	0.2772	2.1317
1.8075	2.3453	0.6749	1.2565	1.5445
2.2238	2.2187	1.8547	1.9116	1.7586
2.5999	1.2985	1.6623	1.6489	1.9324
2.6037	0.7029	1.2864	1.5188	1.2152
4.3018	1.6767	1.5201	0.4527	1.2504
2.7643	1.6128	1.272	1.5583	1.3693
2.2891	2.4118	1.3473	1.9777	1.4331
2.0438	2.1306	1.4452	1.6116	2.1971
2.0617	1.6166	1.2779	1.3786	1.7269
1.6998	1.9291	1.733	1.7819	2.1213
1.769	2.7109	2.3016	1.7682	1.863
2.0983	1.5533	1.8769	2.2764	1.3417
1.5448	1.2073	0.7596	1.427	1.8004
1.1311	2.1146	1.1484	1.6968	1.8123
1.3318	4.1374	2.2321	1.6501	1.6669
1.1366	1.1417	1.5654	1.2448	1.909
0.4856	1.0147	4.9871	2.3415	1.9639
1.5905	1.1557	1.3316	1.4609	1.1684
2.5561	0.4962	2.2929	2.4376	1.4822
1.8481	5.181	1.357	1.6718	2.1595
0.5765	1.9267	2.4304	1.2676	1.6686
1.2501	3.3398	1.8553	2.6963	1.8086
2.6961	1.6688	2.7952	1.9207	1.6289
2.2336	1.7122	1.1377	1.5066	1.8223
2.3735	2.3817	1.5718	1.4621	1.7047
1.3502	3.062	1.9468	1.9777	1.7087
1.844	2.3259	0.1193	2.6679	1.6273
1.6498	2.2041	1.648	2.4327	2.8765
2.1111	1.688	1.8837	1.6631	2.118
1.2488	1.2159	1.4269	0.7727	2.2784
1.6331	1.217	1.7209	1.6796	1.5781
1.6268	1.2733	3.5067	1.6095	3.4652
1.8227	1.5734	2.3053	2.08	2.1233
1.7234	2.4487	2.1647	1.507	1.5279
1.4972	2.3042	1.3942	1.7848	1.871
1.3735	1.9792	1.9627	0.9386	2.8787
1.9252	1.2089	2.345	1.7105	2.2605
1.3478	3.4307	1.8802	1.6475	1.5799
2.4045	1.779	1.9353	1.6353	1.2017
2.4014	2.3066	3.5144	1.6693	3.6396
1.7258	1.7436	2.1388	2.2145	1.9343
1.8534	1.7097	2.357	1.6943	1.4641
1.4064	1.8464	1.373	1.2576	1.6738
1.3023	2.1238	0.9728	1.9132	1.5834
1.7161	2.073	1.0979	3.6343	1.6554
4.904	0.3026	2.6354	1.5325	4.5198
2.0275	1.8125	2.0842	1.5853	1.384
1.6621	1.8459	2.65	1.5792	1.9019
1.5251	1.905	1.6524	1.2943	1.6592
1.8078	0.9655	2.0043	1.46	1.8731
1.4928	1.6402	2.4348	1.8745	1.505
1.8436	1.5795	2.4419	2.0144	1.647
1.5957	0.4153	2.3172	1.7718	1.4941
2.0369	0.9523	1.4668	1.2033	1.221
1.7032	1.9679	2.6938	3.4878	2.4262
1.4286	0.4152	2.4795	2.1031	2.4871
1.5184	0.834	1.5282	2.2589	1.2198
1.3442	1.5685	2.8309	1.5959	1.8646
1.1553	1.7364	2.513	1.8477	1.8991
2.3905	1.2843	1.2352	3.1448	1.8768
1.7954	1.4731	1.8686	2.1414	0.9884
2.9707	3.3784	2.5447	1.2947	1.3481
1.994	1.9016	4.4876	1.2986	1.6111
2.1275	2.2467	1.5367	2.0894	1.4437
1.586	1.5612	1.7081	2.0356	1.7775
1.5039	1.7852	1.845	1.4626	2.1907
1.9771	1.4439	1.9981	1.6255	1.5885
1.6998	1.2218	2.5793	1.6813	1.597
6.0308	1.3003	2.1452	2.0303	1.3395
1.8344	1.6248	1.7856	2.4861	1.9465
1.5919	1.5181	1.3717	1.5048	1.7795
1.9524	2.2072	1.3658	2.2552	2.4661
1.0949	3.0848	2.2159	1.816	1.563
2.0548	2.1393	2.3945	2.2564	2.385
1.6857	1.609	2.1573	1.4354	3.5217
3.9068	2.5097	3.7816	1.536	1.3401
1.7515	3.6023	2.4076	1.8433	2.4999
1.6313	1.7069	2.0515	1.5453	2.2584
1.3512	1.7188	2.1914	1.7355	1.6756
1.6862	2.149	2.6828	2.545	2.13
5.8788	1.2427	2.5495	1.6299	1.8736
2.118	2.4658	1.8564	1.8148	1.3755
1.8723	2.4705	1.7876	1.5234	1.4907
1.6007	2.3575	2.4529	2.3058	2.0227
1.8161	4.2206	2.4057	2.1843	2.6616
2.4739	1.7332	2.0027	1.8447	1.8009
1.4887	2.4284	2.0526	2.4716	1.8058
1.4701	1.4562	2.4803	1.3741	1.7928
1.5107	1.208	1.8527	1.549	1.5909
2.3154	1.1782	1.4001	1.3646	3.1915
2.0579	1.1624	2.4727	1.8661	1.545
1.5863	1.1032	2.0474	1.7793	1.5844
2.5336	1.035	2.0049	1.559	1.9964
1.6732	0.721	2.1123	1.7094	1.3894
1.872	1.7748	2.0359	1.6301	1.6854
1.8474	0.9837	2.5977	1.6254	2.0852
2.191	1.4605	1.5228	1.5064	1.8476
1.985	1.4656	1.6356	1.3144	1.6545
1.4659	1.7892	2.4294	1.6585	2.1759
1.9144	1.6908	1.4979	1.5754	1.3694
1.9196	3.5093	1.8114	1.3415	1.84
1.4631	3.085	1.7399	1.2639	1.9157
2.0864	4.0375	3.4514	2.396	1.1256
2.4139	5.0504	2.0136	1.869	1.3508
1.8646	1.0106	1.7634	1.5298	1.2494
1.3371	0.8128	1.9857	2.1563	1.9937
1.528	2.7828	1.636	1.2806	1.3916
1.5389	2.5948	0.5667	2.0433	1.4384
3.7104	2.911	1.3049	1.2073	1.7592
1.2479	2.5984	0.989	1.1792	1.9233
1.7064	1.1972	1.3846	2.3112	1.3266
2.1456	2.2476	2.3309	2.735	3.2592
2.687	0.5377	3.9821	2.9168	2.1672
1.2869	1.8875	2.7435	1.7018	2.2299
2.3508	1.3578	3.225	1.638	1.3799
1.666	5.9789	3.2912	1.2851	1.8463
1.212	3.2408	3.3675	1.7801	2.1203
1.9589	1.9258	1.46	1.3776	1.2447
1.6966	2.817	1.7447	1.9362	1.5662
1.4243	1.5833	1.552	1.3809	1.488
1.6105	2.3046	1.1183	0.4695	1.5376
1.8701	2.1526	1.3981	2.1377	1.8414
2.0042	1.7903	1.1082	2.0318	1.8459
3.403	1.4956	2.4525	1.6841	1.3023
1.353	1.8861	3.1902	1.558	1.6254
1.3054	3.6605	1.4834	2.3782	1.6532
1.8084	1.2718	1.3079	0.8784	1.8724
2.0218	2.8016	2.6609	0.7054	1.5579
1.6024	2.5614	1.7426	1.541	3.1558
2.8132	1.1352	1.2988	1.7767	1.3534
1.411	1.462	1.7837	2.3362	1.1915
1.7244	1.3747	1.4604	1.6898	1.7093
1.379	1.2522	3.9503	0.9271	1.5526
1.3135	1.7341	1.7914	1.4262	1.6803
1.7356	0.8736	2.0322	1.0411	2.0929
2.8602	1.5603	1.2141	1.7459	1.9642
1.9673	1.8608	2.3506	1.8651	2.2589
	2.8945	1.7574	0.1724	2.1728
	1.6359	3.5693	1.5892	1.8157
	2.2892	2.696	2.0698	2.687
	1.4071	1.9277	0.638	1.5499
	1.3843	1.2009	1.7869	1.2657
	2.1936	1.7228	1.6402	1.1322
	2.3762	2.1358	1.8178	1.6652
	1.1173	1.6302	1.3209	1.5631
	3.4527	1.8779	1.3332	2.4161
	1.6061	1.7565	1.4969	2.082
	2.4564	1.6497	1.3482	1.9255
	2.2182	1.1865	1.2663	1.8766
	1.3837	1.3532	0.3316	2.6306
	1.3019	2.0386	1.7032	1.4382
	7.8356	2.3747	1.1242	1.6813
	0.8108	1.9367	0.701	1.0936
	7.1571	1.7485	1.3308	1.0166
	1.5458	1.7492	1.2043	3.5989
	1.2078	1.7614	1.6401	2.0864
	2.3695	1.9097	0.4101	1.6758
	1.3484	0.9536	1.4576	2.3526
	2.2514	1.7382	2.0814	1.1967
	1.456	1.7341	1.5639	1.7809
	1.7798	2.1949	2.1785	1.5398
	1.4347	1.6307	1.473	1.6815
	3.3953	4.1525	1.2578	1.2406
	0.9762	1.758	2.6683	2.2901
	1.8569	1.9396	1.8194	1.5778
	1.428	1.4993	1.2974	1.6377
	1.5091	4.3313	1.4678	2.0311
	0.6645	3.2353	2.607	2.3496
	1.5423	1.605	1.5548	2.4369
	1.4921	2.0238	2.4987	2.0083
	2.7728	1.0088	2.64	1.7014
	0.357	1.3884	1.62	2.2386
	0.9919	1.5963	1.6712	1.5228
	1.4242	2.7096	2.689	1.6733
	2.8448	16.0193	1.48	1.646
	2.1673	2.0536	1.9418	2.3457
	1.2192	4.6969	1.4804	1.2373
	0.7681	2.4273	1.8241	1.5609
	6.5754	1.9286	1.695	1.5506
	1.4987	0.4863	1.8621	1.1272
	3.3982	0.6394	1.3405	1.4378
	2.2867	1.2989	1.5296	1.7929
	2.4441	1.7425	1.2355	1.6267
	2.0974	0.4797	1.2828	1.4097
	1.4731	1.0848	1.7468	1.2561
	3.1344	3.267	2.1818	1.7535
	2.0555	1.7649	2.0333	1.7696
	2.0899	2.3601	1.9131	1.9492
	1.8015	1.4345	1.7987	1.3994
	2.157	1.4153	0.9055	1.6495
	1.3368	0.7995	0.7181	1.7762
	2.4567	0.244	1.4455	1.4167
	1.1862	1.0424	1.6039	1.4505
	1.7919	1.5951	0.9388	1.1773
	0.6638	1.4307	0.7425	1.6443
	1.078	0.5662	1.7652	3.2569
	2.6555	1.3739	2.1557	1.2994
	1.0514	2.4446	1.5542	1.086
	3.8679	2.2618	1.6518	2.1272
	4.6212	1.4533	2.6293	1.6548
	0.7625	1.0647	1.2829	1.73
	1.8784	0.4995	1.1784	2.5997
	3.4739	1.8845	1.9182	1.8841
	2.2432	1.3327	2.7229	2.9607
	0.9913	2.0016	1.6175	1.3847
	4.4942	1.7919	1.6117	2.0787
	1.3656	1.7481	1.8789	1.6725
	1.7595	0.2427	1.2079	1.8439
	2.4154	1.5624	1.1706	1.195
	1.0866	0.9025	3.0047	2.9478
	1.0626	1.9238	2.081	1.7089
	1.8399	1.9923	1.753	1.5246
	1.6238	1.5313	2.0564	1.9977
	0.9326	1.4693	1.8849	1.6316
	3.2838	2.2147	1.7204	3.5817
	0.208	0.9086	1.6422	2.9724
	1.7636	1.9499	2.6779	1.6222
	1.679	1.8039	1.26	1.7311
	1.8254	1.9794	1.0824	1.2254
	1.8671	3.403	1.5599	2.0379
	1.521	2.7045	1.9424	1.2127
	1.7709	1.1136	1.5842	1.8529
	2.5717	1.2845	1.684	2.0029
	1.8485	2.0961	1.995	1.5614
	2.8798	1.6964	1.4759	3.5877
	2.1093	1.3337	1.6978	1.8297
	2.2621	1.3268	1.3321	2.0067
	2.0286	4.7309	1.3512	2.1123
	1.8485	1.084	1.9011	1.8471
	0.8019	1.5787	2.0045	1.7942
	1.4107	1.8692	1.496	1.6172
	2.2505	2.157	1.7866	1.1626
	3.17		2.7604	1.9953
	5.5315		1.3355	1.7401
	1.6992		1.5599	2.4644
	1.6285		1.6448	1.7182
	2.058		1.3574	1.5624
	7.9948		1.8716	1.596
	1.7938		1.4573	2.0424
	0.91		2.6531	1.7229
	0.6512		1.739	1.3793
	2.1718		1.6026	1.2778
	1.9646		1.0241	1.5497
	2.7445		1.804	1.8442
	1.5782		2.5192	2.6028
	3.3892		2.6863	1.268
	2.8583		1.6347	1.9734
	2.1183		1.484	1.7204
	2.3162		3.3181	1.7423
	2.4917		1.7944	2.9096
	1.9792		0.8474	1.3636
	4.4305		1.211	1.8273
	1.8973		1.6834	3.6161
	1.4911		1.9827	1.3497
	1.3936		1.5362	1.8953
	0.907		1.2406	1.4125
	0.8004		1.7211	1.264
	1.2685		1.8309	1.6759
	1.4638		2.2776	1.4961
	1.6497		1.9435	1.337
	1.9508		2.0886	1.8543
	1.4627		1.362	2.3616
	2.0463		2.3535	1.7322
	1.4805		1.6797	1.8351
	1.6992		1.5841	1.6117
	3.082		2.1227	1.348
	1.6415		1.8793	2.4495
	1.5275		2.1495	1.4829
	4.4212		1.8994	3.1605
	1.7148		2.0051	1.3539
	1.3433		2.223	1.7233
	2.003		3.0232	1.438
	2.5706		1.2938	1.4371
	2.1155		1.843	1.5331
	2.5008		1.4764	1.7034
	1.6587		1.8604	1.9658
	2.6699		1.8814	1.4306
	1.4555		1.9454	1.6483
	2.0052		3.8272	1.628
	2.2741		2.0349	2.7841
	0.3323		1.5998	2.5198
	1.4839		1.8684	1.9222
	1.3736		1.5846	0.7974
	1.5155		1.7749	1.5846
	1.7782		1.7552	3.2912
	1.0371		1.6288	1.9158
	2.6473		2.2992	1.8524
	1.8423		2.9504	1.9147
	0.7746		1.6142	1.6633
	4.9644		2.0399	1.4794
	1.0149		3.2852	1.441
	0.9619			1.5613
	1.0264			1.0593
	1.3332			1.8192
	2.4835			1.4033
	2.528			4.3215
	1.6503			2.1704
	1.8987			1.3076
	1.7432			2.1319
	1.3989			2.3904
	1.2965			2.0773
	1.6269			2.6808
	1.2253			1.2904
	2.787			1.9238
	0.9465			1.7035
	4.7282			2.845
	0.5386			1.86
	2.0229			1.5382
	1.8585			1.0861
	1.0597			1.6302
	2.3609			1.4662
	1.7391			1.4679
	3.4049			1.4702
	0.3952			1.6319
	1.5463			1.9332
	0.4892			1.4811
	1.678			2.0396
	2.4066			2.0741
	2.1543			1.4346
	1.3635			1.6366
	1.9404			4.4265
	2.5301			1.4956
	2.035			1.7323
	1.3656			1.6663
	2.933			1.4361
	2.0094			1.6195
	1.8107			1.2505
	5.0685			2.6292
	1.5487			1.265
	1.4086			1.9662
	1.3343			1.8514
				1.6044
				2.0893
				1.3629
				2.1892
				1.7616
				1.9014
				1.4657
				2.01
				1.8915
				1.2156
				1.7604
				1.9068
				1.5976
				1.2151
				1.6426
				1.8227
				1.7411
				2.4103
				1.8652
				1.9769
				1.8105
				1.4969
				1.3121
				1.24
				1.4833
				1.9359
				1.9452
				2.5665
				1.3803
				2.011
				1.8199
				2.5917
				1.9727
				4.1165
				1.6443
				1.4905
				1.442
				0.9193
				1.544
				1.215
				1.9642
				5.5958
				2.9173
				1.4749
				1.499
				2.9692
				1.5828
				1.9975
				1.6982
				1.2384
				1.8407
				1.2458
				1.8609
				2.139
				2.0585
				1.9363
				2.2444
				1.6155
				1.7745
				1.9355
				2.4522
				1.7829
				1.4038
				1.3853
				1.3657
				3.519
				1.4028
				1.9083
				1.3703
				1.4207
				2.1255
				1.9988
				2.6112
				1.7213
				2.5353
				1.981
				1.4549
				2.82
				1.6016
				1.5303
				1.8013
				1.5939
				2.8627
				1.7983
				1.9324
				2.3159
				1.3658
				1.3787
				2.3375
				1.9447
				1.7996
				2.0895
				2.0011
				1.559
				1.7896
				1.3755
				1.6898
				1.4684
				0.9398
				1.7887
				2.0306
				1.6164
				2.63
				1.9006
				2.0385
				1.5783
				1.3692
				1.7551
				1.0974
				1.6712
				2.0528
				1.4491
				2.0056
				1.1766
				1.6332
				2.099
				0.9438
				1.7933
				1.5275
				2.3795
				2.3037
				3.1047
				2.0642
				1.8276
				1.2401
				1.3941
				1.6491
				1.8118
				2.4157
				1.8059
				1.2176
				1.2578
				1.7484
				1.1335
				1.7554
				2.299
				1.8693
				1.8953
				1.5377
				2.4193
				1.5195
				1.4177
				2.4404
				2.1428
				1.5872
				1.793
				1.682
				1.4282
				2.2687
				2.0387
				1.86
				1.1679
				1.8188
				1.9117
				1.7519
				2.8085
				1.838
				2.3104
				1.5269
				2.7492
				1.5916
				4.5885
				0.4838
				1.752
				2.7717
				1.5966
				2.6934
				2.2503
				1.9915
				1.6244
				2.0048
				2.1585
				1.4224
				1.6644
				1.1418
				4.4931
				0.9759
				1.4331
				2.8527
				1.3865
				1.0878
				2.125
				1.9393
				1.2476
				1.2798
				4.2641
				1.6925
				1.6779
				1.8338
				1.2901
				2.106
				3.2466
				1.9963
				1.8109
				1.1201
				1.5039
				1.4288
				1.3958
				1.7424
				1.3962
				2.2553
				1.2352
				2.7123
				1.9921
				2.3702
				1.2049
				1.5132
				1.5957
				1.3426
				0.7642
				1.2657
				1.757
				1.4959
				1.685
				1.5795
				2.0109
				1.4414
				1.689
				1.2428
				1.8565
				1.8193
				1.8534
				1.563
				1.5142
				1.4687
				1.2966
				1.6532
				1.9572
				1.8348
				1.5248
				1.2822
				1.4572
				2.0937
				1.8084
				1.7135
				1.227
				1.9288
				2.2218
				1.4937
				1.9808
				1.6873
				3.2005
				1.2931
				1.579
				1.7144
				1.5321
				1.899
				1.5793
				1.6592
				0.9847
				0.5914
				1.7224
				2.2918
				1.7233
				1.7809
				1.5298
				1.5047
				1.7403
				1.1803
				1.7724
				3.3755
				1.8156
				1.2758
				1.8199
				1.7407
				1.5248
				3.2758
				2.4905
				1.8425
				1.5156
				1.7846
				1.6161
				1.2158
				2.6543
				1.5893
				4.6124
				1.0641
				1.4073
				2.0428
				1.7115
				2.0401
				1.9961
				1.661
				1.3796
				1.6447
				1.6172
				1.8639
				1.9664
				1.4976
				1.5155
				2.701
				1.604
				2.6032
				2.1236
				1.6403
				1.3581
				1.7322
				1.633
				1.6898
				1.9891
				1.4477
				1.2134
				2.1338
				0.839
				1.8555
				1.7639
				1.5305
				2.0294
				2.2221
				1.8152
				1.0407
				1.7527
				1.7205
				2.9564
				1.9154
				1.568
				1.4948
				1.4639
				1.3709
				1.3703
				1.5259
				1.4998
				1.6668
				1.8785
				1.826
				1.5119
				3.2333
				1.8065
				1.5328
				1.8899
				1.3915
				2.2349
				1.8133
				1.3413
				1.8817
				1.5245
				1.4993
				1.4368
				2.1052
				1.7421
				1.9437
				1.8679
				1.3063
				1.7262
				2.8918
				1.1899
				1.921
				1.9332
				1.655
				2.2381
				1.7672
				1.3656
				1.3385
				1.1868
				3.0922
				2.0916
				2.4227
				1.8472
				1.2621
				1.0059
				1.6846
				1.9547
				1.6335
				1.1858
				1.3704
				1.5237
				1.7329
				1.5326
				1.4537
				1.215
				1.9859
				1.6059
				1.5324
				1.4812
				1.6576
				1.8636
				1.3527
				1.726
				1.5898
				3.0147
				1.6227
				1.6886
				1.5508
				1.8422
				1.8377
				1.615
				2.1114
				1.519
				1.7387
				1.231
				1.7846
				2.4542
				2.1263
				1.6763
				1.9186
				1.8582
				1.873
				2.4681
				1.4335
				1.9066
				1.9991
				1.2826
				2.2986
				4.409
				1.149
				3.1187
				1.5154
				1.2975
				1.4124
				1.9504
				2.4643
				2.825
				1.6552
				1.2786
				2.0642
				1.5649
				1.967
				1.9177
				2.4723
				1.3149
				1.2313
				1.3725
				1.2362
				1.1817
				3.4045
				1.7489
				1.8313
				1.4252
				1.8899
				1.9339
				2.1867
				1.6997
				2.0133
				1.5806
				1.0273
				1.3947
				2.0252
				1.4527
				1.7425
				1.5417
				2.191
				1.3239
				1.489
				2.4996
				3.5696
				1.1511
				1.6355
				1.8779
				1.5986
				1.0172
				2.1362
				1.6841
				1.9627
				1.4947
				2.301
				1.5735
				1.9366
				2.1274
				2.435
				1.7502
				1.9406
				1.6495
				2.2631
				2.3492
				1.7036
				1.4867
				2.445
				1.8681
				2.1069
				1.8391
				2.2823
				2.0622
				2.4914
				1.5512
				1.4109
				2.897
				1.7305
				1.5997
				2.0243
				1.4845
				1.6957
				0.4915
				2.1324
				1.6944
				1.9279
				2.1786
				2.0664
				1.9161
				2.1906
				1.3795
				1.5607
				1.528
				1.338
				1.5171
				1.4819
				1.9975
				1.9638
				4.9647
				1.2575
				1.5531
				1.276
				1.9459
				1.838
				2.2536
				2.2752
				1.3334
				1.8391
				1.3923
				1.1783
				1.6292
				1.3579
				4.4902
				1.6076
				1.4989
				1.4934
				3.7636
				1.6654
				1.467
				2.6571
				1.4376
				1.3184
				2.121
				1.4358
				2.3279
				1.6723
				1.8063
				1.4441
				1.7051
				1.4803
				1.5629
				2.0019
				1.9134
				6.4118
				1.7425
				2.0086
				1.7205
				1.8649
				1.971
				0.3316
				1.5367
				1.891
				2.0045
				3.3914
				1.8463
				0.9865
				2.7064
				1.2447
				1.6895
				0.7376
				2.4471
				1.3558
				1.488
				1.9875
				1.3013
				1.569
				1.365
				2.1326
				1.7226
				1.8999
				2.0233
				2.0038
				1.5465
				2.5483
				1.7876
				1.8107
				1.6882
				1.622
				1.524
				2.9709
				2.1291
				1.858
				1.4197
				1.8118
				1.7357
				2.6474
				1.4635
				1.7137
				1.5389
				1.7551
				1.5999
				2.2862
				1.3945
				2.0496
				1.8658
				1.4519
				2.6367
				1.989
				1.3822
				1.0855
				1.8984
				1.694
				1.5668
				2.1266
				1.6609
				1.526
				1.8364
				1.8931
				1.5903
				1.2402
				1.6823
				0.5715
				1.5477
				2.6394
				1.5408
				2.0341
				1.258
				2.2052
				1.7425
				1.8401
				1.4932
				1.3742
				2.0987
				1.7942
				2.482
				1.4161
				2.3812
				2.0102
				1.3976
				2.1415
				1.6522
				1.0765
				1.158
				1.5661
				1.5314
				1.5657
				1.4261
				2.2616
				1.4305
				2.5658
				2.0626
				1.8904
				2.751
				1.9055
				1.6485
				1.069
				0.4885
				1.314
				1.3897
				1.8615
				1.1622
				1.1535
				1.2862
				1.34
				1.4093
				1.9225
				1.6553
				1.5096
				1.9995
				1.3294
				1.3629
				1.194
				1.434
				1.6868
				1.6262
				2.5183
				1.6071
				1.4403
				2.4097
				2.2473
				1.5553
				2.6251
				1.3451
				1.6489
				1.6622
				2.8633
				1.597
				1.4581
				2.1298
				1.8362
				2.0372
