# Supplementary material for: Metabolic response to point mutations reveals principles of modulation of in vivo enzyme activity and phenotype
Source: Mol Syst Biol. 2021 Jun 27;17(6):e10200. doi: 10.15252/msb.202110200 (PMC8236904; doi:10.15252/msb.202110200)
Supplement: Supplementary file 4 — Source Data for Figure 2 [file MSB-17-e10200-s004.xlsx]

## Sheet: Fig2
Source data for Fig 2
Metabolomics data for WT and mutants relative to WT at 4 hours
	I91L+W133V_withAA		I91L+W133V_noAA		W133V_withAA		W133V_noAA		WT+Tmp_withAA		WT+Tmp_noAA
	mean	stderr	mean	stderr	mean	stderr	mean	stderr	mean	stderr	mean	stderr
ATP	4.8894	0.8339	1.162	0.1743	1.3407	0.2011	0.5046	0.0757	3.5143	0.5271	1.1979	0.1797
GTP	151.013	32.6883	0.895	0.1343	2.3161	0.3474	1.8235	0.2735	0	0	2.6613	0.3992
UTP	2.4172	0.3626	2.0059	0.3009	0.5379	0.0807	0.4413	0.0662	6.2813	0.9422	1.0239	0.1536
CTP	9.4039	4.319	0.6348	0.0952	0.3364	0.0505	0.1699	0.0255	5.0413	0.7562	0.5385	0.0808
ADP	1.6482	0.1702	0.5582	0.0837	0.8969	0.1345	0.544	0.0816	1.717	0.2576	1.0108	0.1516
CDP	1.3353	0.2003	0.8933	0.134	0.5596	0.0839	0.661	0.0991	1.6801	0.252	0.9281	0.1392
GDP	5.0763	0.7615	0.8631	0.1295	2.9476	0.4421	0.1508	0.0226	44.7896	6.7184	2.718	0.4077
UDP	0.6118	0.0918	0.3329	0.0499	0.2348	0.0352	0.283	0.0424	0.747	0.112	0.4877	0.0732
AMP	0.5192	0.0953	0.3012	0.0452	0.7689	0.1153	0.4677	0.0702	1.2204	0.1831	0.6199	0.093
GMP	3.2639	0.3392	0.8728	0.1309	1.9485	0.2923	1.0842	0.1626	6.3719	0.9558	1.6697	0.2505
IMP	1.3554	0.2848	0.1727	0.0259	0.7183	0.1078	0.0531	0.0079624	10.7413	1.6112	0.4967	0.0745
UMP	0.3037	0.0455	0.3037	0.0455	0.3088	0.0463	0.4144	0.0622	0.9954	0.1493	0.6428	0.0964
dATP	2.4299	0.3645	0.1305	0.0196	2.0962	0.3144	0	0	0.1646	0.0247	0.3287	0.0493
dCTP	24.8401	10.0265	0.5212	0.0782	1.4797	0.222	0	0	6.036	0.9054	0.1349	0.0202
dTTP	0.0179	0.0061519	0	0	0.1855	0.0278	0	0	0.0176	0.0026364	0.0677	0.0102
dCDP	2.939	0.4408	0.1051	0.0158	0.9939	0.1491	0.034	0.0051039	5.7314	0.8597	0.1797	0.1273
dTDP	0.0134	0.0112	0.0013429	0.00020143	0.2039	0.0306	0.0015813	0.0002372	0.0014738	0.00022107	0.2456	0.027
dTMP	0.0938	0.0353	0.0331	0.004965	0.5885	0.0883	0.0556	0.0083404	0.253	0.038	0.8483	0.0368
dUMP	39.6709	12.3005	ND		3.1788	0.4768	ND		57.0107	8.5516	ND
Gly	0.782	0.1173	1.8247	0.2737	0.7818	0.1173	1.4306	0.2146	2.4785	0.3718	0.7956	0.1193
Asn	0.9328	0.1399	0.4064	0.061	0.2456	0.0368	0.2475	0.0371	0.7205	0.1081	0.4392	0.0659
Asp	0.9231	0.1385	0.246	0.0369	0.6325	0.0949	0.5689	0.0853	0.2802	0.042	0.214	0.0321
Gln	1.4743	0.2211	0.5046	0.0757	0.6336	0.095	0.2211	0.0332	4.3563	0.6535	0.4522	0.0678
Met	0.4011	0.0602	0.0148	0.0022146	2.2676	0.3401	0.0298	0.004475	6.3633	0.9545	0.1156	0.0173
His	0.4749	0.0712	0.28	0.042	1.1703	0.1755	0.2455	0.0368	0.4534	0.068	0.2757	0.0414
Tyr	0.8241	0.1236	0.546	0.0819	1.3009	0.1951	0.849	0.1273	2.3636	0.3545	1.104	0.1656
Trp	3.1679	0.4752	0.5275	0.0791	3.6378	0.5457	0.622	0.0933	6.6695	1.0004	0.7791	0.1169
