# Supplementary material for: Metabolic response to point mutations reveals principles of modulation of in vivo enzyme activity and phenotype
Source: Mol Syst Biol. 2021 Jun 27;17(6):e10200. doi: 10.15252/msb.202110200 (PMC8236904; doi:10.15252/msb.202110200)
Supplement: Supplementary file 5 — Source Data for Figure 3 [file MSB-17-e10200-s002.xlsx]

## Sheet: Fig3D
Source data for Fig 3D
Cell length (mm) distribution for WT as well as various SOS pathway knock-out strains in the presence of Tmp										N
WT_42C_nodrug	WT_42C_0.5mg/ml_Tmp	DsulA_42C_nodrug	DsulA_42C_0.5mg/ml_Tmp	DrecA_42C_nodrug	DrecA_42C_0.5mg/ml_Tmp	De14_42C_nodrug	De14_42C_0.5mg/ml_Tmp		WT_42C_nodrug	217
2.7128	4.584	2.191	4.4887	1.4386	2.7602	2.4723	1.2356		WT_42C_0.5mg/ml_Tmp	103
4.7771	3.6453	3.8177	4.1506	2.3836	2.6552	2.062	2.9474		DsulA_42C_nodrug	297
5.9378	5.6663	2.0203	4.2467	1.5544	2.1627	1.7367	1.7206		DsulA_42C_0.5mg/ml_Tmp	100
2.4469	4.7105	3.1733	7.2686	1.5302	2.3982	2.3402	6.5903		DrecA_42C_nodrug	69
6.4858	11.3333	1.3813	4.3052	2.0764	2.3679	1.7541	1.9614		DrecA_42C_0.5mg/ml_Tmp	111
2.541	4.4234	2.6125	5.1972	1.6811	2.3049	2.0931	1.0932		De14_42C_nodrug	82
3.4242	9.1765	2.6589	5.1838	2.2013	2.339	0.6409	2.04		De14_42C_0.5mg/ml_Tmp	157
3.3357	1.8334	2.4432	3.8181	2.2749	1.7688	1.5954	3.8234
2.3867	6.8289	5.8395	4.2418	1.8304	3.9635	2.1242	4.2683
3.5442	3.924	2.4654	4.5168	2.75	1.7282	1.6315	2.01
3.1972	4.2383	3.3958	3.8891	1.7485	1.6664	2.507	1.2481
4.4273	8.9759	2.1726	3.7353	1.8132	2.9789	1.7799	1.4557
2.6795	3.8545	2.4229	5.0573	1.6038	2.0085	1.9354	1.6597
3.883	2.8834	2.94	5.5636	1.7532	2.5885	1.938	1.7254
2.0511	3.488	2.7207	4.6379	2.863	2.0357	1.9076	1.8246
2.073	5.0378	3.1083	4.5765	1.7149	2.0399	3.429	1.5483
2.1047	3.744	2.9094	4.4669	1.9227	2.7594	1.2565	2.0395
2.4152	2.6216	2.5173	5.115	1.8991	1.8149	1.8035	1.8791
3.8875	5.0392	2.4378	7.4594	2.1683	2.8102	1.7061	2.5216
1.535	4.9307	2.9064	3.8506	2.2676	2.6654	1.9993	3.5294
2.0516	4.3909	2.9196	3.2148	2.004	1.8018	1.4599	3.2269
2.3467	5.3295	2.9182	5.7573	2.2166	1.753	1.621	2.4068
2.216	3.8157	1.6399	4.954	2.0046	2.1969	2.4346	3.2538
2.9585	2.6099	3.0966	4.3753	1.66	2.3708	1.2505	1.2491
2.1963	5.1444	4.0429	5.0322	1.9225	1.7236	1.1395	4.6309
3.3489	4.308	6.4089	1.7468	2.2933	1.8349	1.234	1.1347
2.1188	3.981	2.8282	2.3772	1.5179	2.9328	2.4385	2.3855
4.3227	2.8359	2.2916	4.4796	1.854	1.9077	2.9368	2.6929
1.7903	5.4191	2.9212	3.8784	2.9507	1.7659	1.6858	1.5722
2.6036	2.8307	2.0806	6.1867	2.0959	1.7736	1.2242	3.5677
5.7469	4.536	2.2897	2.3408	1.1659	2.0715	2.9965	3.7411
2.8598	4.5773	2.8424	5.1952	1.3345	3.4028	2.5074	1.4686
2.5076	4.9234	3.8353	2.933	2.548	2.8348	1.3823	6.6121
1.7944	2.3055	1.8403	1.7443	2.5975	2.4525	3.087	2.2635
2.4884	8.8694	1.6842	6.5507	2.0865	4.9651	2.103	3.9762
2.3803	5.3454	3.1944	3.4449	2.4352	2.5823	2.6476	3.0479
3.5656	5.5368	1.6767	3.4169	2.3855	1.6242	2.535	2.3531
4.1287	2.7359	4.3291	2.3281	2.2871	2.0043	1.8727	1.0969
2.1479	2.7227	1.3356	3.5057	2.6131	2.2333	3.2553	5.1478
1.9952	7.3942	3.1422	4.3579	3.2167	2.7855	2.5496	1.7017
2.1319	3.1148	2.2126	8.7102	1.8679	1.95	2.4351	3.0819
3.4784	4.7753	1.48	4.261	1.468	2.7739	1.3803	2.441
5.6692	8.3923	2.0446	4.5209	2.7502	2.4905	1.6379	1.176
3.0448	3.9859	2.7911	5.4606	4.0239	2.0694	1.9999	2.4849
2.3165	4.5041	1.7554	4.1985	2.1176	2.0274	1.5479	2.0067
2.3585	4.516	6.9505	4.6596	2.4253	1.8907	1.7365	2.361
2.1585	3.7368	1.6867	4.7437	1.695	1.4273	2.5046	1.6851
1.4653	5.6191	3.2695	3.5649	1.8524	1.6538	2.6197	1.9903
1.8456	4.8983	2.4554	4.458	2.1058	2.1703	1.8042	1.1696
2.1842	7.2984	2.1679	5.8357	1.8971	2.5656	1.7033	1.3403
6.2909	4.7606	1.6178	3.4966	4.8441	2.0385	1.5711	3.4815
2.5746	8.0109	3.0317	5.369	1.9035	2.4018	1.9548	2.4426
1.7666	12.5877	2.2793	4.5793	2.6769	2.2897	1.8384	1.7824
4.5571	2.2043	4.2897	3.8537	1.6445	1.9027	1.5824	3.0757
1.1911	3.3991	2.795	4.2104	2.6046	2.661	1.9986	1.9992
2.3918	4.3206	3.3874	4.6813	2.3559	2.3142	1.8496	1.9057
2.7408	1.9244	2.1977	2.6286	2.6217	2.0338	2.439	2.2835
1.8014	11.3531	3.0609	6.5119	1.7502	1.5444	1.8787	3.4152
2.7011	3.1691	2.9696	2.6407	2.5143	1.9979	1.999	2.0125
4.1855	3.7698	2.8294	7.283	2.2197	2.2815	1.8217	2.3701
1.8854	4.7739	1.5217	7.3694	2.859	2.6003	2.1835	2.9001
2.5721	5.1816	2.9711	2.8771	1.7912	1.7761	3.3659	2.4804
2.5343	6.6908	2.4548	4.0779	1.854	2.5551	1.8589	1.4158
2.0639	3.8583	3.2358	3.7659	2.3132	1.6855	1.3591	3.6419
2.7967	2.7135	1.931	4.73	1.7572	2.6508	2.1044	1.2204
2.1033	2.8144	1.8735	2.3088	2.0294	1.8958	3.0214	2.8125
5.8902	9.6135	5.5027	2.1373	1.8794	1.5282	2.3675	3.0795
4.224	7.1317	2.1255	4.1462	1.1173	1.8991	2.3338	2.9594
3.4015	3.9625	2.2916	4.3356	3.3773	2.7527	1.9263	1.3048
2.3712	4.5751	2.9581	4.807		1.8798	1.5816	2.7943
4.4554	4.3526	2.5634	1.9268		1.8042	1.7204	2.8792
2.5526	3.1719	3.0217	4.166		2.0597	1.7137	1.3148
2.6099	4.3647	1.9557	9.0634		2.3207	1.3557	2.2288
3.2255	4.6392	1.781	4.3027		2.3397	1.2977	2.717
2.9354	2.1411	1.5197	5.221		2.8916	2.4609	1.2028
2.3994	4.6571	2.6746	8.6216		5.3586	3.9252	1.6812
2.4315	4.5537	1.656	4.8416		1.8767	2.8542	2.574
2.3857	8.0745	2.5081	4.235		3.0203	2.4884	2.9183
6.7636	3.8021	3.1608	2.67		1.533	1.9598	2.0753
2.6745	1.1519	5.8992	3.1023		2.6204	1.8141	2.6638
3.5139	11.6807	1.9012	1.9603		1.4117	1.8224	1.5945
2.627	4.901	2.2166	2.2086		2.0054	2.1168	4.4013
6.065	10.3143	2.6539	2.2034		2.4528		2.172
2.0938	3.6954	1.6942	4.8267		2.6872		3.0185
2.2237	4.637	2.9987	3.4		2.2747		4.3902
5.493	2.849	2.0224	2.76		2.4637		2.6179
2.6038	3.0477	1.463	6.3335		2.0003		3.6909
2.2601	4.4929	3.4762	6.1253		2.2496		1.8002
2.4429	7.177	1.9947	1.5115		2.3272		1.379
5.3301	5.3333	2.8521	2.9857		4.6994		2.0755
4.2108	4.3777	2.5799	2.4586		2.8821		1.8455
2.1439	7.5717	2.9028	2.5954		2.6462		2.5332
1.8586	2.9022	5.7505	4.8161		2.303		1.8044
7.619	4.5932	1.7804	4.0241		1.951		2.496
1.9614	2.938	3.1694	3.6106		2.1568		2.8954
2.0927	4.1731	2.6569	2.2883		2.5212		2.1612
2.3856	2.2161	1.7643	2.2042		2.2332		2.4953
2.7142	4.8819	3.245	3.0156		2.4187		1.4861
3.8103	3.6448	3.1952	3.1629		2.2793		2.3219
4.5576	1.6957	3.4245	2.1318		2.6284		1.2167
1.9529	3.1107	2.3015			2.5045		2.7977
1.912	5.7408	2.9822			2.476		1.7706
2.1039	3.2014	2.247			2.1216		3.436
1.6282		2.1952			4.258		5.3336
1.705		3.783			2.3252		1.6613
3.485		2.5388			2.1456		4.2809
3.6828		1.7841			2.1461		2.6287
2.6661		4.5949			2.3259		2.3516
2.0535		2.5987			2.6842		1.598
1.6905		2.0872			1.7136		2.732
1.7529		3.4247			3.2688		1.3812
3.2642		3.2535					1.0161
1.8147		3.733					2.1327
3.306		3.7621					1.8772
1.9961		3.9165					3.3496
2.7027		2.1189					2.9616
3.293		4.0429					1.9119
2.8493		3.2853					2.0623
1.7465		1.7982					2.0114
18.9862		1.7661					2.187
2.5331		3.0425					2.7782
2.5411		3.1453					2.1757
4.5374		2.5229					2.2111
1.8704		2.0528					2.1912
2.3518		2.1899					1.8775
5.7755		3.6339					2.1992
3.8212		3.1856					0.998
8.0716		2.1957					2.6179
2.8613		1.6866					2.6921
2.4134		2.4417					2.9462
2.3376		1.513					3.1693
6.7027		1.6882					3.7841
2.6805		1.7978					1.3751
3.2523		2.0233					3.1571
3.0615		2.0751					2.5981
2.4733		2.6611					1.7946
2.5094		2.2563					1.2118
2.567		1.7951					2.509
5.1698		2.6433					3.4769
2.5089		1.9374					1.7064
2.8555		1.5896					3.2742
3.5723		2.9363					1.564
7.0944		1.8249					3.6119
2.2705		2.3813					2.0348
3.1324		1.9795					2.2585
2.2525		2.0441					1.1846
2.2643		1.7059					2.2376
1.8007		2.7538					1.5283
2.0118		2.5037					2.8234
2.3789		2.0639					2.5122
2.1869		1.9879					1.9837
1.5798		3.0941					3.4257
3.0312		4.6094					1.041
2.8579		2.2696					3.9529
2.7562		1.5324					1.8983
2.9382		3.9985					2.7937
1.9388		2.324					3.3164
1.5546		4.7395
2.3458		3.1307
2.0429		2.4399
2.7493		2.763
2.1327		1.9628
3.6407		3.1512
4.4582		2.3875
2.1552		4.1607
2.037		2.5364
1.7901		1.9289
3.6215		1.8791
3.1983		3.1864
3.2885		3.3529
2.4907		4.4305
1.0645		2.4837
4.5625		2.124
3.0912		1.8419
3.4295		2.7353
1.9613		1.8353
2.5646		1.583
2.0907		2.477
1.7111		2.3357
4.7044		2.4829
2.2797		2.0073
2.3221		3.4422
1.7552		4.1011
2.0359		1.5955
1.7988		1.8492
5.5682		1.8284
2.1863		2.8755
4.2667		4.5634
2.0447		2.0602
4.1107		4.6503
2.4909		2.496
1.7243		3.7246
3.3384		2.1847
8.677		1.9298
2.0512		1.9633
1.897		2.8547
2.5982		3.4275
2.6292		9.2536
2.4218		2.2602
1.6965		2.7464
1.814		2.1612
1.7983		1.9554
1.5601		1.7149
2.4844		1.738
2.0941		1.8927
2.0214		1.5311
2.1955		4.696
1.9271		4.8022
1.9564		2.9774
3.2262		3.7855
2.4152		3.9972
3.1954		3.2739
2.198		3.0794
2.4258		2.8508
4.4961		3.618
2.8246		2.2461
2.5142		2.0951
		1.7392
		1.5011
		2.8202
		2.1766
		2.6817
		1.7569
		4.8176
		1.819
		3.2746
		1.5018
		1.851
		2.4105
		1.7136
		2.0064
		6.0011
		3.1635
		1.6414
		1.4286
		1.7491
		1.5869
		1.9505
		1.7579
		1.8446
		2.5173
		2.8791
		1.4809
		4.9273
		1.6647
		1.7627
		1.4737
		2.3583
		2.6678
		3.0698
		2.1225
		3.7977
		2.5648
		2.1633
		2.8474
		2.4284
		2.306
		2.2208
		6.6377
		1.5846
		2.1135
		2.283
		1.6966
		5.5731
		2.3838
		2.383
		3.1417
		2.4097
		2.2112
		2.57
		2.8294
		2.8437
		2.9842
		2.0644
		2.1872
		1.6698
		2.9991
		2.704
		5.5847
		2.4277
		4.7146
		2.7257
		1.4298
		1.8024
		1.983
		2.3804
		2.4829
		4.3445
		2.2268
		1.5108
		4.6614
		3.5496
		3.3933
		2.0987
		2.2825
		1.6142
		1.9651
