# Supplementary material for: Metabolic response to point mutations reveals principles of modulation of in vivo enzyme activity and phenotype
Source: Mol Syst Biol. 2021 Jun 27;17(6):e10200. doi: 10.15252/msb.202110200 (PMC8236904; doi:10.15252/msb.202110200)
Supplement: Supplementary file 6 — Source Data for Figure 5 [file MSB-17-e10200-s003.xlsx]

## Sheet: Fig5A
Source data for Fig 5A
Cell length distribution of WT and mutant DHFR strains in the presence of external 1mM dTMP												N
WT	WT_dTMP	W133V	W133V_dTMP	V75H+I155A	V75H+I155A_dTMP	I91L+W133V	I91L+W133V_dTMP	V75H+I91L+I155A	V75H+I91L+I155A_dTMP		WT	179
2.83	1.4902	4.5878	1.7959	2.648	7.1681	6.0378	3.2383	1.4923	6.7206		WT_dTMP	157
1.5612	1.5581	4.9759	3.7724	5.3502	2.0717	3.5372	3.2227	10.7281	2.9821		W133V	142
1.9498	2.3952	0.9499	2.922	2.7766	4.6394	2.4334	3.4596	7.1567	1.8405		W133V_dTMP	362
1.6809	1.6357	2.7857	2.3537	11.8235	2.5816	3.2832	8.2014	1.6318	2.2392		V75H+I155A	67
0.5759	2.3568	4.0577	1.7585	3.544	1.772	4.9367	2.7967	5.3486	2.7835		V75H+I155A_dTMP	220
1.7767	1.2486	3.9671	1.7881	6.3525	2.2818	2.7057	6.7933	4.682	3.7433		I91L+W133V	178
1.0505	2.0108	1.1501	2.6319	2.72	2.4688	3.6438	7.0475	5.2229	3.0244		I91L+W133V_dTMP	150
4.6466	1.6696	5.2649	5.6405	4.0386	1.8344	1.9404	3.4572	4.4213	1.4027		V75H+I91L+I155A	182
1.6779	1.4937	3.1681	2.2081	5.2917	1.1153	4.0652	2.8508	3.8681	2.7679		V75H+I91L+I155A_dTMP	280
4.2421	1.6223	3.5197	6.2954	2.5372	2.0829	3.1216	2.5883	6.7667	1.8826
1.9824	1.8704	2.2813	1.5341	3.6397	0.9688	5.5913	8.0121	5.3005	1.8152
1.5223	1.5368	1.9369	3.6018	2.5958	1.2541	3.5385	2.0053	3.4432	2.6648
1.4832	1.7797	2.5365	0.4801	1.7454	5.6874	4.762	3.0615	6.3266	3.2541
2.2438	1.9754	2.5075	2.3005	1.4941	1.8049	3.2479	2.585	4.0431	7.8955
2.304	1.8477	1.553	3.0002	5.3459	1.7979	1.5828	1.7814	3.4016	3.3757
1.6592	2.5441	0.3666	1.3851	5.3145	1.866	1.3715	3.3158	10.3084	3.0781
1.7424	1.4743	1.4907	2.7646	2.8039	1.3334	4.0932	3.6426	1.3773	3.0434
1.6493	1.4153	9.635	2.5647	6.5925	1.4583	2.9932	1.6521	2.4903	1.151
1.9243	1.7052	7.8967	1.7303	5.1055	1.4421	1.36	2.9382	7.8595	1.1408
1.3095	2.1073	1.1738	2.4392	3.3246	0.7912	3.4749	2.956	2.4661	4.1514
1.7846	1.9679	1.5456	2.6138	2.9445	1.9425	6.9171	2.2525	1.7848	1.1887
1.626	1.4119	5.7109	2.0516	1.7379	2.6054	0.5742	1.8577	4.4336	1.2014
2.7689	1.6844	0.7318	1.6047	6.5561	3.3515	3.4196	2.2426	5.9801	2.6085
1.7854	1.7698	4.4847	1.5637	5.6493	3.3324	5.0965	3.3074	1.8351	2.8705
1.6345	2.5466	1.3473	2.4725	4.1505	2.1022	2.866	1.7237	6.8794	6.6897
4.4646	1.3739	1.716	1.9091	5.0624	3.5552	2.641	6.871	4.2941	5.6299
1.628	1.7515	1.5689	1.7602	1.5328	1.8328	4.1768	2.0596	9.5445	2.9459
2.0333	1.7107	1.7443	2.1672	6.701	2.1168	9.9344	1.558	4.5495	2.3913
2.6346	0.4518	1.2142	2.2884	3.1956	2.06	5.1735	1.6407	10.449	5.2613
2.0638	1.6153	1.1158	1.9219	5.2653	1.5857	4.8339	2.0601	5.5896	1.6559
1.7314	2.358	3.584	1.6062	1.2429	2.9214	3.7021	2.2213	3.415	1.3925
1.9066	2.0189	5.8981	2.0423	5.6875	1.5016	4.3024	2.2609	3.2642	1.3437
1.5421	1.9981	3.8021	1.6793	7.8328	6.3426	4.3621	1.6558	4.4727	4.3532
1.3098	2.1583	6.5635	1.8467	3.7729	1.6903	4.2791	1.6816	3.8304	3.1953
1.7478	1.7645	4.8417	1.4606	3.0848	1.8299	4.7132	2.0998	2.7618	1.7876
1.8961	2.0254	1.9209	0.4146	3.2848	2.0505	3.0595	2.0704	5.7796	2.1273
2.1145	2.0252	11.3805	1.8146	2.6954	1.4679	2.0926	2.1492	4.6073	2.2839
2.6457	0.1087	8.2777	2.138	5.7067	2.6531	3.3277	5.7355	5.5464	1.378
1.3535	2.1472	1.3921	1.4324	4.9425	1.8425	3.2726	1.9996	7.4836	1.5257
1.0781	2.0997	4.3324	4.0761	2.2495	2.3473	4.0251	2.3169	5.8656	6.9333
1.5951	1.3467	3.1556	1.7221	12.9585	1.8164	2.8123	2.1203	6.2379	2.1098
1.5212	1.8899	2.8617	1.8417	8.1686	1.6892	5.87	3.8917	6.5291	2.0613
1.8075	1.8941	5.0823	1.2991	3.3221	2.5715	5.61	3.0366	2.467	3.7113
2.2238	1.3559	2.9231	1.8434	2.876	3.8597	4.4689	2.3546	5.7337	1.6573
2.5999	1.9198	3.9913	1.7224	4.8988	1.9886	4.7543	3.0074	3.5078	1.7714
2.6037	1.2026	6.6523	0.4189	2.8253	2.1399	5.6277	1.8691	5.8325	4.0772
4.3018	1.5282	2.7212	4.2437	2.4393	2.1051	5.7674	3.6935	6.5079	2.2221
2.7643	2.418	1.158	1.4472	5.933	2.0043	4.6144	2.7399	3.8252	6.3371
2.2891	1.5494	3.464	1.6998	6.1882	2.0231	3.23	4.8246	7.3168	2.3057
2.0438	2.1138	8.2952	0.3868	5.8129	1.741	5.1164	4.9621	2.5407	1.8492
2.0617	1.4247	3.9238	1.5811	3.9846	2.6551	6.5811	2.845	2.6955	3.37
1.6998	2.4045	2.9537	1.8479	2.7002	1.8734	4.4256	2.4039	5.8813	1.3477
1.769	1.4209	9.528	2.3059	5.7256	1.8524	3.8058	3.3135	5.1705	2.2539
2.0983	1.4608	5.2792	1.629	1.8726	2.797	4.5048	2.4103	3.9023	2.4376
1.5448	1.0285	3.8682	1.7905	3.097	1.4113	2.3601	2.0839	4.7376	5.1479
1.1311	1.6361	4.3814	2.8282	2.4438	2.4051	6.5302	2.0573	5.0624	7.8163
1.3318	2.4412	4.9048	1.3593	2.7074	1.4829	3.9563	3.5708	3.2593	2.2289
1.1366	1.6288	6.0194	4.9883	11.7644	2.7676	4.7866	3.2101	4.0535	2.3756
0.4856	1.6916	4.0319	2.3671	3.7842	2.1893	0.7786	7.9749	3.2486	2.4281
1.5905	1.807	3.3537	2.8995	11.3196	2.4172	2.7755	2.0078	3.2899	6.0571
2.5561	2.4861	5.7877	4.804	5.5858	2.1135	3.9242	1.5964	3.95	2.6948
1.8481	1.4033	2.5274	3.7897	5.5829	0.9868	4.6199	2.0386	8.6525	2.4663
0.5765	1.8899	5.6868	2.9403	4.194	0.3541	6.0413	5.8832	6.8072	3.5518
1.2501	1.9404	6.2645	2.3341	5.1765	2.4442	10.1863	8.7192	3.0419	3.7429
2.6961	1.554	2.9384	6.1708	3.1416	2.2273	1.6294	3.0402	4.0235	2.3324
2.2336	1.676	3.0288	8.6418	3.8369	1.5966	1.8065	2.8787	0.4345	1.6927
2.3735	1.6081	0.5942	3.6355	4.1645	2.0889	4.5986	3.3385	4.2902	4.9493
1.3502	2.6072	2.9534	3.0143		2.4348	3.7135	1.9641	4.3398	2.0984
1.844	1.3781	1.9239	2.786		1.7198	0.1709	2.0586	3.5398	2.0046
1.6498	1.6287	2.6198	2.6449		2.0177	1.5307	4.8296	4.2814	3.5837
2.1111	1.9316	2.6125	2.1026		2.0812	4.8522	2.718	3.0484	1.7125
1.2488	1.9564	2.3598	6.9881		1.8838	3.3013	2.8579	2.9363	1.708
1.6331	1.92	2.9777	2.1472		2.0066	2.694	1.5983	1.8695	1.8007
1.6268	1.7124	2.9349	2.524		3.8392	3.5998	1.7401	0.1483	1.619
1.8227	2.0368	2.9746	1.6507		1.7363	2.3746	1.8168	1.8154	1.6428
1.7234	1.3801	3.0788	2.1364		1.5262	4.4731	2.2115	1.992	2.353
1.4972	1.7775	2.5786	2.2649		2.1542	4.5544	2.2027	1.7138	1.7806
1.3735	1.6144	1.8365	2.1129		3.4499	2.6379	1.8828	2.031	1.3997
1.9252	2.0193	0.5526	1.508		1.6314	5.5318	2.09	3.5412	2.4166
1.3478	2.0387	3.2228	2.1179		2.5049	2.5619	2.1184	8.1256	1.9618
2.4045	1.6982	1.3921	1.5842		3.0836	5.3918	2.4549	1.7288	2.1357
2.4014	2.3648	3.1364	1.7148		2.1316	3.1405	2.4312	4.317	1.5374
1.7258	1.4607	3.2652	1.8695		0.1735	4.9748	2.9875	2.0367	8.0461
1.8534	1.4272	4.6535	5.059		3.5599	8.0522	2.1241	3.2863	2.2337
1.4064	2.0149	3.4581	1.6757		2.0562	2.163	2.4161	2.4321	1.8765
1.3023	1.5583	1.3489	1.7508		4.2551	1.5413	3.7164	6.297	2.3247
1.7161	1.5913	2.1179	2.0761		1.5659	3.939	3.2093	5.4009	2.1479
4.904	1.6596	3.5331	1.8235		1.7079	3.0115	6.165	1.7587	2.6196
2.0275	1.5728	5.9998	1.8426		3.2902	4.0033	5.3025	6.7322	1.8791
1.6621	1.6903	2.1792	2.1567		1.939	3.759	2.3485	3.2903	1.9374
1.5251	1.5385	3.0055	2.6822		4.1766	3.9099	6.7008	1.848	1.6013
1.8078	2.1693	2.5208	1.677		1.8639	4.7278	3.3273	3.31	2.0819
1.4928	1.5907	2.0726	3.087		1.8381	1.534	1.8765	4.9273	2.3133
1.8436	1.5937	1.2606	1.9959		2.0075	4.0805	3.0026	2.1195	1.7316
1.5957	1.7769	1.4376	1.4824		1.5672	1.1732	3.199	2.5346	2.2723
2.0369	2.3371	2.152	1.2143		2.1257	3.4211	2.3938	3.5602	3.4247
1.7032	2.1217	2.4772	2.1229		3.1133	3.1411	2.2624	3.0644	4.0853
1.4286	2.3199	2.4925	3.4737		2.1262	2.6639	2.7898	0.7501	1.6281
1.5184	1.8332	15.1153	1.7193		1.982	3.4503	2.5521	3.6816	2.6919
1.3442	2.2165	2.2322	0.4346		1.9253	2.1391	2.7431	2.5168	6.784
1.1553	1.3137	3.2593	1.1384		1.8385	2.8126	2.2189	2.8426	2.3502
2.3905	1.3395	4.8064	0.4046		1.9052	3.3043	1.7843	3.4799	2.6118
1.7954	2.0272	5.0555	3.6214		3.2536	5.3023	3.2262	5.5989	1.7933
2.9707	2.104	5.411	2.7148		2.6484	4.9288	2.8338	2.0664	1.9018
1.994	3.107	0.2389	2.0217		1.4835	2.8794	6.3036	6.5338	2.944
2.1275	2.0778	4.6316	2.9806		1.9113	3.1125	4.9236	1.6503	1.7139
1.586	2.2793	3.8812	2.9757		1.8095	3.3187	1.9863	4.7316	2.0954
1.5039	2.6	2.2565	1.8848		1.5801	0.978	2.697	2.9744	5.0528
1.9771	1.4941	2.5246	1.096		2.0621	2.7059	1.9246	3.2061	2.7456
1.6998	0.5885	2.8583	1.6733		1.602	5.4993	5.8237	0.4071	1.8322
6.0308	1.3749	0.9156	1.8477		3.8561	4.1149	2.6789	3.8299	1.9348
1.8344	2.0655	4.4841	1.9614		2.0357	3.613	2.4235	2.6073	2.8892
1.5919	2.6134	2.7509	1.6533		1.5932	6.0486	5.5394	5.6826	1.6551
1.9524	1.7017	2.8108	2.3172		1.515	2.4298	5.4269	1.0471	4.8662
1.0949	2.8037	3.2182	6.9673		2.4793	2.3621	2.4537	5.2474	2.6277
2.0548	1.9304	8.7339	1.1858		1.6263	2.4014	7.9637	2.1701	3.5898
1.6857	1.2558	11.0318	1.0923		2.0052	2.4516	3.2985	5.0084	1.3989
3.9068	1.6179	3.3966	3.8015		2.222	2.3607	2.4785	5.2105	1.6574
1.7515	1.4785	2.8714	3.8592		1.5855	4.0419	3.513	3.5784	2.7157
1.6313	1.8469	1.3002	1.6681		2.354	3.2102	2.4929	2.1003	1.7401
1.3512	2.0623	4.7084	2.3659		1.4909	2.9326	3.2844	3.8738	1.9155
1.6862	3.3995	7.5151	1.1729		9.0853	0.35	2.8905	2.5817	3.6224
5.8788	1.8353	1.3674	2.4812		2.1742	1.7577	2.743	4.2692	5.1317
2.118	1.6716	4.4505	3.5038		2.2116	6.9938	3.1246	4.5248	1.3586
1.8723	1.796	3.3372	1.8782		1.4821	0.8656	7.4673	2.9393	2.3974
1.6007	1.7705	3.0115	1.4442		1.999	4.1718	2.8356	1.5936	1.9368
1.8161	2.0461	7.759	0.4473		1.9789	2.2388	2.5885	5.4907	2.1914
2.4739	1.3415	6.4807	1.8755		3.392	2.4744	4.6207	2.2377	1.6929
1.4887	0.7128	12.2204	1.2444		1.359	2.5543	3.1084	4.1994	2.6173
1.4701	1.4933	6.8161	1.3029		1.7329	2.5642	2.4496	4.4419	2.5693
1.5107	1.6885	2.9582	1.7051		2.2082	1.9906	1.403	6.4641	3.0465
2.3154	1.594	3.9029	1.5335		1.3779	3.0256	2.8207	5.2478	2.9327
2.0579	1.3703	4.1081	2.7251		1.9375	4.0897	6.37	5.0296	1.8658
1.5863	1.8826	5.4786	0.8704		1.4558	4.5456	1.2349	3.2883	3.5307
2.5336	0.8837	3.943	1.0595		1.394	3.744	3.6103	7.4102	3.1302
1.6732	1.05	10.4299	0.4563		1.3674	7.2575	2.5859	4.9572	2.8364
1.872	1.849	1.6997	1.7707		1.4001	6.126	2.4857	6.8756	2.2909
1.8474	1.3752	7.0449	1.5983		1.5251	1.6305	2.6669	4.581	6.4235
2.191	2.1917	4.9473	1.3983		2.0916	4.7478	1.7981	8.7831	3.7722
1.985	2.4009	3.457	2.2383		1.4583	2.0269	1.8024	3.741	2.8813
1.4659	1.6454	6.0722	1.5606		1.5894	1.8197	2.0093	3.9154	1.9605
1.9144	1.5147	5.0831	1.4624		1.622	2.846	2.2784	3.2775	2.1906
1.9196	1.467		2.0366		2.4833	3.8145	4.8776	9.1711	1.8479
1.4631	1.5431		3.0062		5.646	3.1758	6.1625	4.0066	2.2312
2.0864	2.173		2.0375		1.8312	1.6048	2.6677	2.5038	1.8151
2.4139	2.0834		1.5605		2.0704	5.7553	5.853	5.9889	1.6042
1.8646	1.3921		3.1329		2.2624	3.4555	2.9084	0.5483	3.2291
1.3371	1.7197		5.9738		2.9285	4.3718	2.5068	3.7736	1.2478
1.528	1.5797		1.7236		1.9522	4.1048	2.2484	7.4717	1.9591
1.5389	1.2742		3.0421		3.8981	1.7451	3.1994	1.9268	2.7025
3.7104	1.3409		2.3113		1.8852	3.4497		2.8286	4.1042
1.2479	4.0523		2.1855		2.5475	2.0234		4.3729	1.8191
1.7064	2.1205		3.012		2.5186	1.9803		7.1556	1.4453
2.1456	1.4655		5.7186		2.6826	0.9763		4.0099	2.1044
2.687	1.7945		1.6076		2.159	4.5405		2.5462	2.6086
1.2869	4.4541		1.5147		2.2343	3.3124		0.4917	2.3326
2.3508	2.008		1.6607		1.5729	2.9627		3.161	5.8453
1.666			3.2874		2.281	2.4321		3.274	3.6533
1.212			1.3104		1.3997	0.47		3.9951	2.8339
1.9589			2.4544		2.9257	1.9785		3.9553	2.9813
1.6966			1.3046		2.252	2.1695		19.0487	1.7153
1.4243			1.0968		1.7289	2.1701		2.1967	1.4993
1.6105			2.0559		2.2487	1.4757		3.0719	3.0824
1.8701			3.4237		1.8836	3.7289		1.6682	1.1086
2.0042			2.8904		2.0682	6.9529		0.4381	1.7083
3.403			1.64		2.8313	2.8139		2.8598	1.5959
1.353			2.2675		3.9537	6.1581		3.0725	2.9433
1.3054			2.2532		2.731	5.505		1.6931	1.8532
1.8084			1.529		2.6614	4.1102		1.466	2.0718
2.0218			2.2091		2.2511	4.3073		1.7795	1.6899
1.6024			2.1536		2.3331	3.072		1.9672	2.3133
2.8132			0.7697		2.037	4.2151		5.2901	2.2503
1.411			1.9597		2.8499	5.4782		5.1001	2.1011
1.7244			6.2321		2.6696	4.4529		1.0342	3.4112
1.379			2.2012		1.8208	5.0804		3.2172	2.1207
1.3135			1.9401		2.5301	2.7705		1.3494	2.5814
1.7356			1.5233		1.7287	1.246		0.3929	2.7079
2.8602			2.3129		2.3021	3.0633		2.2725	0.5711
1.9673			1.2677		2.5334			2.9948	1.8542
			1.4695		1.5637			2.602	2.1501
			1.7546		3.5567			2.3174	2.1429
			1.8673		1.4675			2.9367	1.8807
			1.5729		2.6344				3.83
			1.3042		2.1281				1.2991
			1.638		2.4334				1.4361
			1.4472		2.6496				1.5771
			1.5389		2.0456				2.0354
			0.5949		1.9775				2.3779
			1.5335		2.6271				1.7757
			1.4977		1.892				2.5316
			1.6979		1.9494				2.3581
			2.4774		1.8833				2.7203
			2.1353		2.2262				2.4274
			2.163		2.0861				2.991
			1.8078		1.3789				3.1367
			3.1541		1.6259				3.7144
			1.4664		1.8229				1.7882
			2.216		0.6794				2.6057
			1.0148		1.3091				4.2054
			1.2487		4.3959				1.5597
			1.8463		1.6419				1.7349
			1.8419		1.698				0.8784
			3.6965		1.4692				1.2274
			1.9302		1.84				2.0929
			2.7347		4.2047				2.3226
			5.3183		1.8715				4.7951
			0.3951		3.7761				5.418
			1.6757		2.6413				2.38
			2.0905		2.4004				2.4489
			1.3331		2.8233				1.4731
			5.3702		1.6541				2.913
			0.4133		2.2296				1.8931
			1.7153		1.7596				1.7473
			1.7123		1.578				2.2081
			2.1989		1.4852				1.9545
			7.132		1.4903				1.5807
			1.8447		1.4588				1.5562
			1.8829		1.8943				1.9427
			2.179		1.9523				2.1248
			2.1904		3.8668				2.0006
			1.4288						2.542
			2.5943						0.648
			1.5568						1.9966
			2.3666						2.1563
			1.9734						0.4159
			2.1276						1.0678
			1.7254						1.5949
			2.0237						2.4683
			2.5834						1.8445
			2.0115						3.3392
			2.1311						1.6543
			1.7754						1.6871
			2.474						1.526
			3.4198						1.8464
			1.7622						4.0516
			1.2552						1.78
			1.4295						1.6978
			2.5206						2.9311
			1.5696						1.4005
			1.6824						1.2677
			2.3101						2.7963
			2.0418						3.1592
			2.1637						2.7561
			2.1822						0.776
			2.1522						2.0578
			2.2995						1.05
			3.3565						0.6968
			1.0529						2.2399
			3.5683						2.8578
			1.7731						1.3442
			0.8352						2.1901
			8.1247						1.6126
			2.6396						1.7798
			1.8322						1.7037
			1.7368						2.5677
			2.1649						2.0748
			1.8693						3.4941
			1.9131						3.1231
			1.1609						3.0515
			2.5603						3.2828
			5.9151						4.8661
			2.6306						2.5137
			1.9709						1.9313
			1.4328						3.3954
			2.0958						1.8456
			1.7247						1.8588
			1.646						1.9658
			4.0417						2.1749
			2.1903						3.1006
			2.3499						2.9838
			0.8453						3.1006
			5.0178						1.5683
			2.4621						0.5706
			1.4557						3.1645
			2.284						2.6835
			2.224						2.9544
			2.4127						1.9281
			3.6774						1.392
			2.4277						1.773
			1.9989						2.0569
			1.7752
			2.0371
			1.766
			2.414
			1.655
			0.4711
			1.2111
			4.2892
			1.0759
			1.2475
			1.5174
			2.3825
			0.745
			2.2795
			2.3487
			1.4429
			2.624
			1.2633
			1.5368
			0.6967
			1.6655
			1.7319
			3.4157
			1.9698
			1.4709
			1.5874
			1.9708
			2.2807
			0.8485
			1.5015
			1.5833
			1.655
			1.6813
			1.8221
			2.4125
			2.2525
			2.5096
			2.484
			1.5344
			1.6237
			1.7983
			1.8199
			2.5007
			2.4095
			2.1245
			1.4014
			1.4207
			1.2158
			1.7252
			2.28
			1.8123
			1.5929
			1.5602
			1.7389
			1.969
			1.6103
			1.8749
			1.6688
			2.1555
			1.4506
			2.984
			1.956
			1.6477
			2.1934
			2.3598
			3.7257
			0.8843
			1.565
			1.5531
			1.711
			2.1706
			2.3
			0.9051
			1.9622
			2.3446
			1.9805
			1.7655
			5.1897
			2.1549
			1.8225
			1.4835
			2.0615

## Sheet: Fig 5B
Source data for Fig 5B
Metabolomics data for I91L+W133V mutant in the presence of 1mM dTMP
	I91L+W133V_1mM_dTMP
	mean	stderr
ATP	4.2655	0.6398
GTP	22.1997	3.33
UTP	5.3932	0.809
CTP	2.7848	0.4177
ADP	1.6415	0.2462
CDP	1.481	0.2222
GDP	8.8554	1.3283
UDP	1.1507	0.1726
AMP	0.865	0.1298
GMP	2.0905	0.3136
IMP	1.4116	0.2117
UMP	0.6286	0.0943
dATP	15.6685	2.3503
dCTP	95.7918	14.3688
dTTP	0.5683	0.0852
dCDP	4.7739	0.7161
dTDP	0.6181	0.1433
dTMP	0.5376	0.1323
dUMP	ND	ND
