# Supplementary material for: Metabolic response to point mutations reveals principles of modulation of in vivo enzyme activity and phenotype
Source: Mol Syst Biol. 2021 Jun 27;17(6):e10200. doi: 10.15252/msb.202110200 (PMC8236904; doi:10.15252/msb.202110200)
Supplement: Supplementary file 7 — Source Data for Figure 6 [file MSB-17-e10200-s006.xlsx]

## Sheet: Fig6D
Source data for Fig 6D
Levels of dTMP and dTDP in WT and mutant DHFR strains under different conditions of growth relative to WT at 4 hours
no pyrimidine supplementation				with external dTMP				with external Thymidine (Thd)
	dTMP	dTDP			dTMP	dTDP			dTMP	dTDP
WT_2hr_1	1.1913	0.4341		WT+1mM_dTMP_2hr_1	2.7618	1.3924		WT+Thd_1	1.2575	1.174
WT_2hr_2	1.1343	0.641		WT+1mM_dTMP_4hr_1	1.9363	1.4635		WT+Thd_2	1.1063	1.2769
WT_2hr_3	1.1628	0.5376		WT+1mM_dTMP_6hr_1	1.47	1.7387		W133V+Thd_1	0.9484	0.5402
WT_4hr	1	1		WT+1mM_dTMP_8hr_1	1.5795	1.3598		W133V+Thd_2	1.0413	0.5891
WT_6hr_1	1.3637	0.682		WT+1mM_dTMP_2hr_2	2.4868	1.7916		V75H+I155A+Thd_4hr_1	0.8162	0.4935
WT_6hr_2	1.5903	0.738		WT+1mM_dTMP_4hr_2	1.8816	1.8301		V75H+I155A+Thd_4hr_2	1.0455	0.6338
WT_8hr_1	0.7519	0.1978		WT+1mM_dTMP_6hr_2	1.7973	1.4918		V75H+I155A+Thd_2hr_1	0.7674	0.4629
WT_8hr_2	0.8481	0.2119		WT+1mM_dTMP_8hr_2	0.8919	0.7545		V75H+I155A+Thd_2hr_2	0.6461	0.4718
WT+TMP_2hr_1	0.5667	0.1632		I91L+W133V+1mM_dTMP_2hr_1	0.6021	0.663		I91L+W133V_0.5mM_Thd_4hr_1	0.3328	0.0385
WT+TMP_4hr_1	0.188	0		I91L+W133V+1mM_dTMP_4hr_1	0.7603	0.8397		I91L+W133V_0.5mM_Thd_4hr_2	0.3114	0.041
WT+TMP_6hr_1	0.7677	0.1811		I91L+W133V+1mM_dTMP_6hr_1	0.8164	1.0496		I91L+W133V_1mM_Thd_4hr_1	0.3179	0.0454
WT+TMP_8hr_1	0.7997	0.3554		I91L+W133V+1mM_dTMP_2hr_2	0.5392	0.6065		I91L+W133V_1mM_Thd_4hr_2	0.4438	0.086
WT+TMP_4hr_2	0.318	0.0029475		I91L+W133V+1mM_dTMP_4hr_2	0.8325	0.9515		I91L+W133V_0.5mM_Thd_2hr_1	0.2412	0.0343
WT+TMP_6hr_2	0.2352	0.0041141		I91L+W133V+1mM_dTMP_6hr_2	0.6488	0.8227		I91L+W133V_0.5mM_Thd_2hr_2	0.224	0.0583
WT+TMP_8hr_2	0.2199	0.0124		WT_0.25mM_dTMP_1	1.2983	1.2683		I91L+W133V_1mM_Thd_2hr_1	0.2197	0.0501
I91L+W133V_2hr_1	0.525	0.0821		WT_0.5mM_dTMP_1	0.9802	1.1504		I91L+W133V_1mM_Thd_2hr_2	0.2383	0.0607
I91L+W133V_2hr_2	0.6414	0.1189		WT_1mM_dTMP_1	1.2882	1.4334
I91L+W133V_4hr_1	0.2239	0.061		WT_2mM_dTMP_1	1.6073	1.9122
I91L+W133V_4hr_2	0.1132	0.0080706		WT_5mM_dTMP_1	2.902	2.1822
I91L+W133V_4hr_3	0.0735	0.0113		WT_0.25mM_dTMP_2	1.6159	1.507
I91L+W133V_4hr_4	0.012	0.0013953		WT_0.5mM_dTMP_2	1.7725	1.551
I91L+W133V_4hr_5	0.0462	0.0113		WT_1mM_dTMP_2	1.7662	1.5669
I91L+W133V_4hr_6	0.1108	0.0144		WT_2mM_dTMP_2
I91L+W133V_4hr_7	0.0888	0.0121		WT_5mM_dTMP_2	2.6676	1.9128
I91L+W133V_4hr_8	0.0833	0		I91L+W133V_0.25mM_dTMP_1	0.3518	0.8448
I91L+W133V_4hr_9	0.0921	0.0014802		I91L+W133V_0.5mM_dTMP_1	0.3338	0.5977
I91L+W133V_6hr_1	0.2168	0.0404		I91L+W133V_1mM_dTMP_1	0.3477	0.4254
I91L+W133V_6hr_2	0.3567	0.0455		I91L+W133V_2mM_dTMP_1	0.2913	0.3312
I91L+W133V_8hr_1	0.2932	0.0374		I91L+W133V_0.25mM_dTMP_2	0.2612	0.3698
I91L+W133V_8hr_2	0.2101	0.0218		I91L+W133V_0.5mM_dTMP_2	0.2038	0.2892
W133V_2hr_1	0.8672	0.4321		I91L+W133V_1mM_dTMP_2	0.2099	0.2557
W133V_2hr_2	0.9875	0.3486		I91L+W133V_2mM_dTMP_2	0.1198	0.0752
W133V_4hr_1	0.4286	0.1898
W133V_4hr_2	0.5338	0.1979
W133V_4hr_3	0.8788	0.1524
W133V_4hr_4	0.8607	0.1607
W133V_6hr_1	0.7234	0.3048
W133V_6hr_2	0.2713	0.0916
W133V_8hr_1	0.7052	0.2171
W133V_8hr_2	0.3728	0.0868
V75H+I155A_4hr_1	0.9952	0.268
V75H+I155A_4hr_2	0.8612	0.1339
V75H+I155A_2hr	0.2552	0.0167
