# Supplementary material for: Metabolic response to point mutations reveals principles of modulation of in vivo enzyme activity and phenotype
Source: Mol Syst Biol. 2021 Jun 27;17(6):e10200. doi: 10.15252/msb.202110200 (PMC8236904; doi:10.15252/msb.202110200)
Supplement: Supplementary file 8 — Source Data for Figure 7 [file MSB-17-e10200-s008.xlsx]

## Sheet: Fig7A
Source data for Fig 7A
Levels of AMP and ADP in mutant AK strains as well as mutant DHFR strains relative to WT at 4 hours
no external AMP		with external AMP
AMP	ADP	AMP	ADP
0.6807	0.5874	1.0235	0.9328
0.3493	0.3117	0.6729	0.5734
0.325	0.4784	0.7488	0.6967
2.8915	2.1561	0.6321	0.5843
0.4546	0.474	1.283	1.2059
0.9408	0.8205	1.0462	1.0918
1.1311	1.1254	1.0051	1.1274
0.7013	0.8801	3.3729	2.923
1.1676	0.9946	3.4069	3.3153
1.6876	1.6398	4.1043	3.1673
1.4559	1.2474	1.5054	2.2997
1.2826	1.3444	1.0606	1.158
0.6815	0.8995	1.5808	2.162
1.1758	0.8042
0.8014	0.7662
0.6936	0.9592
1.057	1.0424
1.2494	0.9984
1.1447	1.1713
1.5677	1.9048
0.8969	1.2074
0.974	0.89
1.0065	1.5942
1.0687	1.3779
0.8172	0.7499
1.1141	0.8722
0.7664	0.7821
0.9792	1.1422
0.8553	0.9214
0.2506	0.1523
0.2728	0.1432
0.3078	0.1491
0.3035	0.1692
0.5046	0.3233
0.1988	0.1847
0.2346	0.1322
0.28	0.1496
0.2939	0.2152
0.2673	0.2504
0.3702	0.2947
0.4783	0.3623
0.4517	0.4592
1.4754	1.4106
0.6977	0.6472
1.0235	0.9328
0.6729	0.5734
0.7488	0.6967
0.6321	0.5843
1.283	1.2059
1.0462	1.0918
1.0051	1.1274
3.3729	2.923
3.4069	3.3153
4.1043	3.1673
1.5054	2.2997
1.0606	1.158
1.5808	2.162
1.8413	1.4659
0.9997	1.4575
0.4676	0.7929
0.3011	0.8135
0.6197	1.4733
0.9781	1.3524
0.9719	1.2981
0.6504	1.1268
0.3	0.56
0.87	1.64
0.77	0.9
0.47	0.54
1.22	1.72
0.62	1.01

## Sheet: Fig7B
Source data for Fig 7B
Levels of UMP and UDP in mutant DHFR strains relative to WT at 4 hours
UMP	UDP
1.29	0.7
1.63	0.89
0.48	0.45
0.8	0.64
1.19	0.86
0.81	0.4
0.48	0.26
0.75	0.39
0.47	0.33
1.46	0.79
1	1
1.34	0.77
1.55	0.86
0.37	0.27
0.28	0.24
1.07	0.98
1.1	0.69
0.29	0.23
0.33	0.24
0.6	0.54
0.25	0.28
0.68	0.52
0.36	0.36
0.37	0.28
0.5	0.38
0.25	0.2
0.37	0.29
0.47	0.62
0.66	0.61
0.6046	0.505
0.449	0.2402
0.2164	0.3034
0.0888	0.0714
0.4352	0.5263
0.3832	0.4202
1.44	0.69
1.43	0.69
1.03	0.45
1.17	0.6
0.71	0.33
0.81	0.46
0.78	0.35
0.19	0.17
0.7	0.54
0.68	0.39
0.74	0.63
0.64	0.57
0.62	0.62
0.55	0.45
0.9353	0.6288
0.7261	0.7564
1.0132	0.785
1.1713	0.8604
1.0407	0.7274
1.2785	0.7028
1.4151	0.8497
1.4479	0.687
0.004996	0.000482
1.5655	0.7213
0.8672	0.4008
0.6576	0.2771
0.5688	0.1704
0.4287	0.1783
0.637	0.2598
0.3403	0.0924
0.3314	0.1086
0.2157	0.0579
0.3409	0.2757
0.0429	0.016
0.3748	0.3082
0.3063	0.1793
0.3172	0.2214
0.4219	0.2989

## Sheet: Fig7C
Source data for Fig 7C
Levels of SAICAR and AICAR in mutant DHFR strains relative to I91L+W133V at 4 hours
SAICAR	AICAR
0.0699	0.104
0.1526	0.4802
0.094	0.6093
0.0665	0.0993
0.3093	0.7455
0.2261	0.7944
1.997	1.7578
0.7814	1.7395
1	1
0.049	0.11
0.022	0.056
0.045	0.218
0.051	0.268
0.021	0.067
0.028	0.079
0.243	0.739
0.022	0.135
1.021	0.928
0.979	1.072
0.197	0.199
0.142	0.326
0.23	0.216
0.25	0.491
0.645	0.439
0.442	0.533
0.648	0.447
0.452	0.498
1.665	1.076
0.123	0.187
0.034	0.161
0.067	0.091
0.288	0.303
0.155	0.174
0.403	0.254
0.11	0.103
0.191	0.473
0.298	0.661
0.459	0.735
0.522	0.649
0.029	0.116
0.516	0.556
1.711	1.666
0.012	0.064
0.049	0.097
1.326	1.932
0.069	0.149

## Sheet: Fig7D
Source data for Fig 7D
Levels of GAR and FGAR in mutant DHFR strains relative to I91L+W133V at 4 hours
GAR	FGAR
0.0442	0.0011818
0.0399	0.0014313
0.0591	0.0014041
0.0275	0.00047786
0.0293	0.0039964
0.0183	0.0069463
0.0196	0.0106
0.8852	0.9378
1.1148	1.0622
0.7259	1.3441
1.1499	1.5163
0.6458	1.1577
0.4665	1.6155
0.6722	1.0259
0.5757	0.869
0.5045	0.8185
0.6049	1.0237
0.0565	0.0063797
0.0669	0.0022477
0.1568	0.0107
0.057	0.0051299
0.0858	0.0085394
1.0149	1.254
0.9851	0.746
0.7276	1.4829
0.6156	1.062
1.264	2.2358
0.7546	1.5556
1.026	0.8273
1.0359	1.502
1.6208	1.9342
1.4839	2.5858
1	1
1.2372	1.9358
1.2588	2.721
1.3605	3.5344
1.0672	1.794
1.9145	5.5821
1.1324	1.6743
1.205	1.8189
1.1846	2.5767
0.5279	0.2059
2.8758	12.1485
1.2382	2.3224
1.0865	1
2.5112	9.3442
3.3344	16.8248
0.7249	1.858
0.779	6.9818
0.334	4.065
0.368	1.7774
0.4389	2.5166
